# Supplementary material for: agReg-SNPdb: A Database of Regulatory SNPs for Agricultural Animal Species
Source: Biology (Basel). 2021 Aug 17;10(8):790. doi: 10.3390/biology10080790 (PMC8389679; doi:10.3390/biology10080790)
Supplement: Supplementary file 1 [file biology-10-00790-s001.zip]

Archive with 1 entries (1 files):
- biology-1307961.tex
