# Supplementary material for: agReg-SNPdb: A Database of Regulatory SNPs for Agricultural Animal Species
Source: Biology (Basel). 2021 Aug 17;10(8):790. doi: 10.3390/biology10080790 (PMC8389679; doi:10.3390/biology10080790)
Supplement: Supplementary file 1 [file biology-10-00790-s001.zip › biology-1307961.tex]

%  LaTeX support: latex@mdpi.com 
%  For support, please attach all files needed for compiling as well as the log file, and specify your operating system, LaTeX version, and LaTeX editor.

%=================================================================
\documentclass[biology,article,accept,moreauthors,pdftex]{Definitions/mdpi} 

% For posting an early version of this manuscript as a preprint, you may use "preprints" as the journal and change "submit" to "accept". The document class line would be, e.g., \documentclass[preprints,article,accept,moreauthors,pdftex]{mdpi}. This is especially recommended for submission to arXiv, where line numbers should be removed before posting. For preprints.org, the editorial staff will make this change immediately prior to posting.

%--------------------
% Class Options:
%--------------------
%----------
% journal
%----------
% Choose between the following MDPI journals:
% acoustics, actuators, addictions, admsci, adolescents, aerospace, agriculture, agriengineering, agronomy, ai, algorithms, allergies, analytica, animals, antibiotics, antibodies, antioxidants, appliedchem, applmech, applmicrobiol, applnano, applsci, arts, asi, atmosphere, atoms, audiolres, automation, axioms, batteries, bdcc, behavsci, beverages, biochem, bioengineering, biologics, biology, biomechanics, biomedicines, biomedinformatics, biomimetics, biomolecules, biophysica, biosensors, biotech, birds, bloods, brainsci, buildings, businesses, cancers, carbon, cardiogenetics, catalysts, cells, ceramics, challenges, chemengineering, chemistry, chemosensors, chemproc, children, civileng, cleantechnol, climate, clinpract, clockssleep, cmd, coatings, colloids, compounds, computation, computers, condensedmatter, conservation, constrmater, cosmetics, crops, cryptography, crystals, curroncol, cyber, dairy, data, dentistry, dermato, dermatopathology, designs, diabetology, diagnostics, digital, disabilities, diseases, diversity, dna, drones, dynamics, earth, ebj, ecologies, econometrics, economies, education, ejihpe, electricity, electrochem, electronicmat, electronics, encyclopedia, endocrines, energies, eng, engproc, entropy, environments, environsciproc, epidemiologia, epigenomes, fermentation, fibers, fire, fishes, fluids, foods, forecasting, forensicsci, forests, fractalfract, fuels, futureinternet, futuretransp, futurepharmacol, futurephys, galaxies, games, gases, gastroent, gastrointestdisord, gels, genealogy, genes, geographies, geohazards, geomatics, geosciences, geotechnics, geriatrics, hazardousmatters, healthcare, hearts, hemato, heritage, highthroughput, histories, horticulturae, humanities, hydrogen, hydrology, hygiene, idr, ijerph, ijfs, ijgi, ijms, ijns, ijtm, ijtpp, immuno, informatics, information, infrastructures, inorganics, insects, instruments, inventions, iot, j, jcdd, jcm, jcp, jcs, jdb, jfb, jfmk, jimaging, jintelligence, jlpea, jmmp, jmp, jmse, jne, jnt, jof, joitmc, jor, journalmedia, jox, jpm, jrfm, jsan, jtaer, jzbg, kidney, land, languages, laws, life, liquids, literature, livers, logistics, lubricants, machines, macromol, magnetism, magnetochemistry, make, marinedrugs, materials, materproc, mathematics, mca, measurements, medicina, medicines, medsci, membranes, metabolites, metals, metrology, micro, microarrays, microbiolres, micromachines, microorganisms, minerals, mining, modelling, molbank, molecules, mps, mti, nanoenergyadv, nanomanufacturing, nanomaterials, ncrna, network, neuroglia, neurolint, neurosci, nitrogen, notspecified, nri, nursrep, nutrients, obesities, oceans, ohbm, onco, oncopathology, optics, oral, organics, osteology, oxygen, parasites, parasitologia, particles, pathogens, pathophysiology, pediatrrep, pharmaceuticals, pharmaceutics, pharmacy, philosophies, photochem, photonics, physchem, physics, physiolsci, plants, plasma, pollutants, polymers, polysaccharides, proceedings, processes, prosthesis, proteomes, psych, psychiatryint, publications, quantumrep, quaternary, qubs, radiation, reactions, recycling, regeneration, religions, remotesensing, reports, reprodmed, resources, risks, robotics, safety, sci, scipharm, sensors, separations, sexes, signals, sinusitis, smartcities, sna, societies, socsci, soilsystems, solids, sports, standards, stats, stresses, surfaces, surgeries, suschem, sustainability, symmetry, systems, taxonomy, technologies, telecom, textiles, thermo, tourismhosp, toxics, toxins, transplantology, traumas, tropicalmed, universe, urbansci, uro, vaccines, vehicles, vetsci, vibration, viruses, vision, water, wevj, women, world 

%---------
% article
%---------
% The default type of manuscript is "article", but can be replaced by: 
% abstract, addendum, article, book, bookreview, briefreport, casereport, comment, commentary, communication, conferenceproceedings, correction, conferencereport, entry, expressionofconcern, extendedabstract, datadescriptor, editorial, essay, erratum, hypothesis, interestingimage, obituary, opinion, projectreport, reply, retraction, review, perspective, protocol, shortnote, studyprotocol, systematicreview, supfile, technicalnote, viewpoint, guidelines, registeredreport, tutorial
% supfile = supplementary materials

%----------
% submit
%----------
% The class option "submit" will be changed to "accept" by the Editorial Office when the paper is accepted. This will only make changes to the frontpage (e.g., the logo of the journal will get visible), the headings, and the copyright information. Also, line numbering will be removed. Journal info and pagination for accepted papers will also be assigned by the Editorial Office.

%------------------
% moreauthors
%------------------
% If there is only one author the class option oneauthor should be used. Otherwise use the class option moreauthors.

%---------
% pdftex
%---------
% The option pdftex is for use with pdfLaTeX. If eps figures are used, remove the option pdftex and use LaTeX and dvi2pdf.

%=================================================================
% MDPI internal commands
\firstpage{1} 
\makeatletter 
\setcounter{page}{\@firstpage} 
\makeatother
\pubvolume{10}
\issuenum{8}
\articlenumber{790}
\pubyear{2021}
\copyrightyear{2021}
\externaleditor{Academic Editor: W. Brad Barbazuk}%} %please add,  For journal Automation, please change Academic Editor to "Communicated by"
\datereceived{12 July 2021} 
\dateaccepted{12 August 2021} 
\datepublished{17 August 2021} 
\hreflink{https://doi.org/10.3390/\linebreak biology10080790} % If needed use \linebreak
%------------------------------------------------------------------
% The following line should be uncommented if the LaTeX file is uploaded to arXiv.org
%\pdfoutput=1

%=================================================================
% Add packages and commands here. The following packages are loaded in our class file: fontenc, inputenc, calc, indentfirst, fancyhdr, graphicx, epstopdf, lastpage, ifthen, lineno, float, amsmath, setspace, enumitem, mathpazo, booktabs, titlesec, etoolbox, tabto, xcolor, soul, multirow, microtype, tikz, totcount, changepage, paracol, attrib, upgreek, cleveref, amsthm, hyphenat, natbib, hyperref, footmisc, url, geometry, newfloat, caption
\usepackage{placeins}
\usepackage{setspace}
\usepackage{longtable}
%=================================================================
%% Please use the following mathematics environments: Theorem, Lemma, Corollary, Proposition, Characterization, Property, Problem, Example, ExamplesandDefinitions, Hypothesis, Remark, Definition, Notation, Assumption
%% For proofs, please use the proof environment (the amsthm package is loaded by the MDPI class).

%=================================================================
% Full title of the paper (Capitalized)
\Title{agReg-SNPdb: A Database of Regulatory SNPs for Agricultural Animal Species}

% MDPI internal command: Title for citation in the left column
\TitleCitation{agReg-SNPdb: A Database of Regulatory SNPs for Agricultural Animal Species}


% Author Orchid ID: enter ID or remove command
\newcommand{\orcidauthorA}{0000-0001-7640-6523} % selina
\newcommand{\orcidauthorB}{0000-0002-6093-8522} % felix
\newcommand{\orcidauthorC}{0000-0002-4910-9467} % armin
\newcommand{\orcidauthorD}{0000-0003-3297-3192} % mehmet
%\newcommand{\orcidauthorB}{0000-0000-0000-000X} % Add \orcidB{} behind the author's name

% Authors, for the paper (add full first names)
% %\Author{Firstname Lastname $^{1,\dagger,\ddagger}$\orcidA{}, Firstname Lastname $^{1,\ddagger}$ and Firstname Lastname $^{2,}$*}
\Author{Selina Klees %\hl{Selina Klees} %Please carefully check the accuracy of names and affiliations. Changes will not be possible after proofreading. %done 
 $^{1,2,}$*$^{,\dagger}$\orcidA{}, Felix Heinrich $^{1,\dagger}$\orcidB{}, Armin Otto Schmitt $^{1,2}$\orcidC{} and Mehmet Gültas $^{2,3,}$*\orcidD{}}

% MDPI internal command: Authors, for metadata in PDF
\AuthorNames{Selina Klees, Felix Heinrich, Armin Otto Schmitt and Mehmet Gültas}

% MDPI internal command: Authors, for citation in the left column
\AuthorCitation{Klees, S.; Heinrich, F.; Schmitt, A.O.; Gültas, M.}
% If this is a Chicago style journal: Lastname, Firstname, Firstname Lastname, and Firstname Lastname.

% Affiliations / Addresses (Add [1] after \address if there is only one affiliation.)
\address{%
$^{1}$ \quad Breeding Informatics Group, Department of Animal Sciences, Georg-August University, Margarethe von Wrangell-Weg 7, 37075 Göttingen, Germany; felix.heinrich@uni-goettingen.de (F.H.); armin.schmitt@uni-goettingen.de (A.O.S.)\\
$^{2}$ \quad Center for Integrated Breeding Research (CiBreed), Albrecht-Thaer-Weg 3, Georg-August University, \linebreak~37075 Göttingen, Germany\\
$^{3}$ \quad Faculty of Agriculture, South Westphalia University of Applied Sciences, Lübecker Ring 2, \linebreak~59494 Soest, Germany}

% Contact information of the corresponding author
\corres{Correspondence: selina.klees@uni-goettingen.de (S.K.); gueltas.mehmet@fh-swf.de (M.G.)} %Tel.: (optional; include country code; if there are multiple corresponding authors, add author initials) +xx-xxxx-xxx-xxxx (F.L.)}

% Current address and/or shared authorship
%\firstnote{Current address: Affiliation 3} 
\firstnote{These authors contributed equally to this work.}
% The commands \thirdnote{} till \eighthnote{} are available for further notes

\simplesumm{
{Regulatory SNPs (rSNPs) are SNPs located within promoter regions that have a high potential to alter gene expression by changing the binding affinity of transcription factors to their binding sites. Such rSNPs are gaining importance in the life sciences due to their causality for specific traits and diseases. 
In this study, we present agReg-SNPdb, the first database comprising rSNP data of seven agricultural and domestic animal species: cattle, pig, chicken, sheep, horse, goat, and dog, and made it usable via a web interface.} %(\url{https://azifi.tz.agrar.uni-goettingen.de/agreg-snpdb}).
} % Simple summary

%\conference{} % An extended version of a conference paper

% Abstract (Do not insert blank lines, i.e. \\) 

\abstract{Transcription factors (TFs) govern  transcriptional gene regulation by specifically binding to short DNA motifs, known as transcription factor binding sites (TFBSs), in regulatory regions, such as promoters. Today, it is well known that single nucleotide polymorphisms (SNPs) in TFBSs can dramatically affect the level of gene expression, since they can cause a change in the binding affinity of TFs. Such SNPs, referred to as regulatory SNPs (rSNPs), have gained attention in the life sciences due to their causality for specific traits or diseases. In this study, we present agReg-SNPdb, a database comprising rSNP data of seven agricultural and domestic animal species: cattle, pig, chicken, sheep, horse, goat, and dog. To identify the rSNPs, we constructed a bioinformatics pipeline and identified a total of 10,623,512 rSNPs, which are located within TFBSs and affect the binding affinity of putative TFs. Altogether, we implemented the first systematic analysis of SNPs in promoter regions and their impact on the binding affinity of TFs for livestock and made it usable via a web interface. %\highlighting{interface} %Web link is not allowed in abstract. %done (\url{https://azifi.tz.agrar.uni-goettingen.de/agreg-snpdb}).
% 168 Wörter 
}
% vor Armins Korrektur: 
% Transcription factors (TFs) are a special class of DNA binding proteins which are important regulators of gene expression. TFs bind to short DNA motifs, known as transcription factor binding sites (TFBS), in regulatory regions and play essential roles in understanding gene regulatory networks. Today, it is well known that single nucleotide polymorphisms (SNPs) in TFBSs can dramatically affect the level of gene expression, since they can cause a change in the binding affinity of TFs. Such SNPs, referred to as regulatory SNPs (rSNPs), have gained attention in life sciences due to their causality for specific traits or diseases. In this study, we present agReg-SNPdb, a database comprising rSNP data of seven agricultural species: cattle, pig, chicken, sheep, horse, goat, and dog. 
% To identify the rSNPs we constructed a bioinformatics pipeline and identified a total of 10,623,512  rSNPs which are located within TFBSs and affect the binding affinity of putative TFs. Our database can be queried via a web interface which enables a convenient usage for life scientists. Altogether, we implemented the first systematic analysis of SNPs in promoter regions and their impact on the binding affinity of TFs for livestock and made it usable via a web interface (\url{https://azifi.tz.agrar.uni-goettingen.de/agreg-snpdb}).
% 200 Wörter 

% first version abstract: 
%Transcription factors (TFs) are a special class of DNA binding proteins which are important regulators of gene expression. TFs bind to short DNA motifs, known as transcription factor binding sites (TFBS), in regulatory regions and play essential roles in understanding gene regulatory networks. Today, it is well known that variations in TFBSs can dramatically affect the level of gene expression, since they can lead to a change in binding affinity of TFs. Such SNPs are referred to as regulatory SNPs (rSNPs) which have recently gained attention in life sciences due to their causality for specific traits or diseases. In this study, we present agReg-SNPdb, a database comprising rSNP data of seven agricultural species: Cattle, pig, chicken, sheep, horse, goat and dog. To identify the rSNPs we constructed a bioinformatics pipeline which firstly extracts the promoter regions for all genes covering -7.5 kb to +2.5 kb relative to the transcription start sites. Then, it identifies the SNPs within these promoter regions and extracts the corresponding flanking sequences. Third, employing the well established TFBS prediction tool MATCH\texttrademark \space to these flanking sequences, the putative TFBSs for the reference as well as the alternate allele are predicted. Consequently, all SNPs that are overlapping a TFBS and are influencing the TFs binding affinity are considered as rSNPs. Applying our pipeline, we currently identified for seven agricultural species a total of  10,623,512 rSNPs and stored them in agReg-SNPdb. %% select command for all rSNPs : select count(distinct snp_id) from (select * from TFBS_results where consequence != 'No Change') as T;
%Our database can be queried via a web interface which enables a convenient usage for life scientists. Altogether, we implemented the first systematic analysis of SNPs in promoter regions and their impact on the binding affinity of TFs for livestock and made it usable via a web interface (\url{https://azifi.tz.agrar.uni-goettingen.de/agreg-snpdb}). % 280 words 


% Keywords
\keyword{single nucleotide polymorphism; regulatory SNP; transcription factor; transcription factor binding site; gene regulation; database, agricultural animal species; livestock} 

% The fields PACS, MSC, and JEL may be left empty or commented out if not applicable
%\PACS{J0101}
%\MSC{}
%\JEL{}

%%%%%%%%%%%%%%%%%%%%%%%%%%%%%%%%%%%%%%%%%%
% Only for the journal Diversity
%\LSID{\url{http://}}

%%%%%%%%%%%%%%%%%%%%%%%%%%%%%%%%%%%%%%%%%%
% Only for the journal Applied Sciences:
%\featuredapplication{Authors are encouraged to provide a concise description of the specific application or a potential application of the work. This section is not mandatory.}
%%%%%%%%%%%%%%%%%%%%%%%%%%%%%%%%%%%%%%%%%%

%%%%%%%%%%%%%%%%%%%%%%%%%%%%%%%%%%%%%%%%%%
% Only for the journal Data:
%\dataset{DOI number or link to the deposited data set in cases where the data set is published or set to be published separately. If the data set is submitted and will be published as a supplement to this paper in the journal Data, this field will be filled by the editors of the journal. In this case, please make sure to submit the data set as a supplement when entering your manuscript into our manuscript editorial system.}

%\datasetlicense{license under which the data set is made available (CC0, CC-BY, CC-BY-SA, CC-BY-NC, etc.)}

%%%%%%%%%%%%%%%%%%%%%%%%%%%%%%%%%%%%%%%%%%
% Only for the journal Toxins
%\keycontribution{The breakthroughs or highlights of the manuscript. Authors can write one or two sentences to describe the most important part of the paper.}

%%%%%%%%%%%%%%%%%%%%%%%%%%%%%%%%%%%%%%%%%%
% Only for the journal Encyclopedia
%\encyclopediadef{Instead of the abstract}
%\entrylink{The Link to this entry published on the encyclopedia platform.}
%%%%%%%%%%%%%%%%%%%%%%%%%%%%%%%%%%%%%%%%%%
\begin{document}

%%%%%%%%%%%%%%%%%%%%%%%%%%%%%%%%%%%%%%%%%%
% \setcounter{section}{-1} %% Remove this when starting to work on the template.
% \section{How to Use this Template}

% The template details the sections that can be used in a manuscript. Note that the order and names of article sections may differ from the requirements of the journal (e.g., the positioning of the Materials and Methods section). Please check the instructions on the authors' page of the journal to verify the correct order and names. For any questions, please contact the editorial office of the journal or support@mdpi.com. For LaTeX-related questions please contact latex@mdpi.com.
%The order of the section titles is: Introduction, Materials and Methods, Results, Discussion, Conclusions for these journals: aerospace,algorithms,antibodies,antioxidants,atmosphere,axioms,biomedicines,carbon,crystals,designs,diagnostics,environments,fermentation,fluids,forests,fractalfract,informatics,information,inventions,jfmk,jrfm,lubricants,neonatalscreening,neuroglia,particles,pharmaceutics,polymers,processes,technologies,viruses,vision

\section{Introduction}
%\begin{onehalfspace}


The transcriptional regulation of gene expression in higher organisms is essential for various biological processes. 
In contrast to the process of translation, the transcriptional machinery and its regulatory mechanisms are far from being deciphered \cite{franco2014_plantArabidopsisTFs}. 
These mechanisms are mainly governed by a special class of regulatory proteins, the transcription factors (TFs), and their combinatorial interplay \cite{Steuernagel2019_TF_cooperation_cattle, Meckbach2018_backgroud_correction}. TFs regulate the  transcription as a response to specific environmental conditions by binding to short degenerate sequence motifs known as transcription factor binding sites (TFBSs) in promoter regions of their target genes and, thereby, enhance or repress gene transcription. %TFs regulate the transcription as a response to specific environmental conditions or during embryonic development and tissue formation by binding to short degenerate sequence motifs known as transcription factor binding sites (TFBSs) in regulatory regions such as promoters of their target genes and thereby enhance or repress gene transcription. \\
Genomic variations, such as single nucleotide polymorphisms (SNPs), define and characterize specific populations or phenotypes and are, hence, used as markers in animal and plant breeding. 

Due to the decreasing costs for whole genome sequencing, an increasing number of variants is detected followed by association studies statistically linking SNPs to specific traits or diseases. However, the identification of causal variants and the elucidation of their regulatory roles is proceeding at a slow rate \cite{hayes2019_1000Bull, schmitt2010_candisnper}.
Today, it is well known that most disease- and trait-associated SNPs are not located within the coding regions of genes but in non-coding regions \cite{degtyareva2021_rSNP_review, rojano2018_regulatory_variants_review, goodswen2010_functsnp, gunther2011_armin_gwas_locations}. SNPs that are located in regulatory regions can alter TFBSs leading to a change in the binding affinity of TFs and, in extreme cases, even result in the disruption of a TFBS or the creation of a new TFBS (Figure~\ref{fig:rSNP_scheme}) and, thus, affect gene expression. Such SNPs are referred to as regulatory SNPs (rSNPs) \cite{Guo2017_rsnpbase3.0,Zuo2015_atSNP, macintyre2010_is-rsnp}.

The importance of rSNPs has been studied extensively in humans and they are found to have a causal role for numerous traits and diseases \cite{buroker2014_vegfa_human_rSNP, fang2012_human_lactase, de2006_human_rSNP_thalassemia, grant1996_human_rSNP_boneDensity}. A recent review on human rSNPs summarizes different rSNP studies \cite{degtyareva2021_rSNP_review}. 
Due to the great interest in rSNPs, several tools and databases for the analysis of the effects of SNPs on regulatory elements, e.g., TFBSs, have been developed for humans or certain model organisms. Five recent studies are summarized in Table~\ref{table:relatedWork_first}, and a comprehensive overview is given in Table S1. 
%(a comprehensive overview is given in {supplementary table 1}). % and the remaining studies are shown at the end in Tables~\ref{table:relatedWork_second}~-~\ref{table:relatedWork_fourth}.% and \ref{table:relatedWork_third}.
%An overview of previous works is shown in Tables~\ref{table:relatedWork_first}~-~\ref{table:relatedWork_third}. %However, almost all tools and databases focus on humans or a few model organisms.\\

Recently, rSNPs are gaining attention in life sciences and animal breeding since they can be causal for specific traits and diseases and could, hence, serve as new targets for breeding.
%Recently, rSNPs have gained attention in life sciences and animal breeding, since they can be causal for specific traits and might reveal their underlying biological processes and could hence serve as new targets for breeding.
For this reason, several studies investigated the critical role of rSNPs in agriculturally important species, such as cattle \cite{littlejohn2016_eQTL_rSNP_cattle, muhaghegh2014_SNPs_in_IL8, matsumoto2014_snps_in_promoter_of_FADS2_FABP4, alexandre2014_SNPs_in_NR1I3_cattle, kuhn2004_SNP_in_DGAT1_prom, ordovas2008_milk_fat_FASN, lum1997_lactoglobulin}, pig \cite{ballester2016_pig_rsnp_APOA2, ryan2012_pig_snp_PRKAG3, wyszynska2006_pig_rsnp_MYF6}, and chicken \cite{barkova2013_chicken_rSNP_eggshell, cui2006_chicken_rSNP_PRL, liang2006_chicken_prolactin_rSNPs}. 
As these studies were focused on the regulatory role of SNPs for a single trait of interest, they were highly case-specific. Thus, there still exists a lack of systematic analyses of the effects of rSNPs in agricultural species, and, until now, only a few existing tools and databases (DBs) are available for livestock.


MotifbreakR \cite{Coetzee2015_motifbreakr} and atSNP \cite{Zuo2015_atSNP} are both R packages that principally include all organisms stored in the Bioconductor BSGenome package \cite{Pages2016_Rpackage_BSgenome}; however, they require the user to supply the SNP and TFBS data (represented by position weight matrices (PWMs)), and experience in R programming is essential. 
%MotifbreakR \cite{Coetzee2015_motifbreakr} and atSNP \cite{Zuo2015_atSNP} are both R packages that principally include all organisms stored in the Bioconductor BSGenome package \cite{Pages2016_Rpackage_BSgenome} but they require the user to supply the SNP and position weight matrix (PWM) data, which represent the TFBSs, and experience in R programming is essential. 
The Ensembl Variant Effect Predictor (VEP) \cite{McLaren2016_ensembl_vep} stores data from experimentally supported and published rSNPs. Due to the lack of experimentally supported data of regulatory elements in livestock, the VEP mainly contains data of regulatory elements and variants for human and mouse. Therefore, the information for livestock stored in the Ensembl VEP is limited to annotations based on the position of the SNP with respect to a gene, e.g., in the upstream region or in the 5' UTR,  %\hl{``in the upstream region'' or ``in the 5' UTR''} %Please confirm if quotation marks can be deleted. %done
excluding effects on TF binding. 
\begin{figure}[H]
    %\centering
    \includegraphics[width=14cm]{figures/TF_binding_SNP.jpg}%\textwidth]{figures/TF_binding_SNP.jpg}
    \caption{Scheme of the disruption of transcription factor (TF) binding due to a regulatory SNP. The TF can bind to the reference (REF) sequence while it does not bind to the alternate (ALT) sequence (C instead of A at position 7).}
    \label{fig:rSNP_scheme}
\end{figure}

In order to address the limited knowledge and information available regarding the crucial functions of rSNPs and their associations with TFBSs in livestock, we systematically carried out an analysis to detect rSNPs and predicted their effects on TF binding for seven agricultural and domestic species (cattle, pig, chicken, sheep, horse, goat, and dog). In particular, we first analyzed the promoter regions (ranging from $-$7.5 kb to +2.5 kb) of all annotated genes and obtained the SNPs within these regions. Secondly, we extracted the flanking sequences for these SNPs and performed a TFBS prediction on the reference as well as alternate sequences. Finally, we assigned the identified SNPs to different categories based on their consequences on TF binding (Figure~\ref{fig:workflow}) as suggested in \cite{klees2021_in_silico, heinrich2020identification}. To demonstrate our results in a proper way, we developed a database, namely agReg-SNPdb, which stores all predicted regulatory SNPs and their consequences on TF binding for each gene, and we made it accessible via a web interface %\hl{interface} %Please add accessed date.
 (\url{https://azifi.tz.agrar.uni-goettingen.de/agreg-snpdb}). 
 %If accessed date absolutely needed insert this inside the brackets: 
 %, accessed on 16 August 2021
 Furthermore, we performed a literature survey to show that our results are in agreement with previous experimental and {in silico} studies.
\begin{figure}[H]
  %  \centering
    \includegraphics[width=14cm]{figures/workflow_rSNP_pipeline.pdf}%\textwidth]{figures/workflow_rSNP_pipeline.pdf}
    \caption{Scheme of the workflow applied for the detection of rSNPs. (1) Definition of the promoter region as 7.5 kb upstream (5’ direction) and 2.5 kb downstream (3’ direction) of the TSS, and extraction of SNPs within this region; (2) extraction of the flanking 25 bp around the SNPs from the reference genome; (3) prediction of the TFBSs for both the reference and alternate sequences;  and (4) deriving the consequences for each SNP-TFBS pair.}
    \label{fig:workflow}
\end{figure}


% start a new page without indent 4.6cm
%\clearpage
\startlandscape
\begin{specialtable}[H]% 
\widetable 
\caption{A summary of five recent studies that systematically investigated the effects of SNPs on regulatory elements, such as TFBSs. The analyses were done by either collecting experimentally supported and published data or by predicting the SNP impact on TF binding using prediction tools.}
\label{table:relatedWork_first}
%\begin{tabular}{ m{1.8cm} m{1.7cm} m{1cm} m{1.7cm} m{4.2cm} m{1.3cm}}

\begin{tabular}{ m{3cm} m{2.5cm} m{2cm} m{3cm} m{10cm} m{4cm}}
\hline
\textbf{Name} & \textbf{Species} & \textbf{DB/ tool} & \textbf{Website} & %\hl{Website}} &%please add date
 \textbf{Characteristics} & \textbf{Experimentally \newline Supported Data or \newline Prediction}\\ \hline

QBiC-Pred \cite{Martin2019_QBiC-Pred} & Human & Tool & \url{http://qbic.genome.duke.edu} (accessed on \newline 16 August 2021)  & 
\begin{itemize}[leftmargin=*,labelsep=5.8mm,topsep=3pt]
    \item TFBS prediction with regression models 
    \item Prediction of changes in TF binding using ordinary least squares and evaluation of correlation between the predicted binding changes and changes in gene expression  
\end{itemize} & TFBS \newline prediction
\\ \hline

atSNP \cite{Zuo2015_atSNP} \newline atSNP-Search \cite{Shin2018_atsnp-search}  & Human (atSNP: organisms from Bioconductor \texttt{BSGenome} package \cite{Pages2016_Rpackage_BSgenome}) & Tool, DB  &  \url{http://atsnp.biostat.wisc.edu} (accessed on \newline 16 August 2021) &
\begin{itemize}[leftmargin=*,labelsep=5.8mm,topsep=3pt]
    \item atSNP: R package for TF binding affinity testing for rSNPs (needs a SNP and motif set as input)
    \item atSNP Search: DB for human SNP-motif pairs and the respective significance 
\end{itemize} & TFBS \newline prediction
\\ \hline 

INFERNO \cite{Amlie-Wolf2018_INFERNO} & Human & Tool & \url{http://inferno.lisanwanglab.org} (accessed on \newline 16 August 2021)  & 
\begin{itemize}[leftmargin=*,labelsep=5.8mm,topsep=3pt]
    \item Inferring causal variants from genome-wide association studies (GWAS) within annotated regulatory regions as enhancers including tissue context
    %\item Inferring causal variants from GWAS within annotated regulatory regions as enhancers including tissue context
    \item TFBS prediction with HOMER
\end{itemize} & TFBS \newline prediction
\\ \hline

% error with example for network search for rSNPBase3.0 --> try again later; still error (07.01.20)
rSNPBASE \cite{guo2013_rsnpbase}, rSNPBASE 3.0 \cite{Guo2017_rsnpbase3.0}  & Human  & DB  & \url{http://rsnp.psych.ac.cn} \newline (accessed on \newline 16 August 2021) \newline \newline \url{http://rsnp3.psych.ac.cn} \newline (accessed on \newline 16 August 2021) & 
\begin{itemize}[leftmargin=*,labelsep=5.8mm,topsep=3pt]
    \item DB of rSNPs with references to regulatory elements 
    \item Includes proximal and distal regulatory regions, post-transcriptional regulation, linkage disequilibrium (LD), and expression quantitative trait locus (eQTL) information
    %\item Includes proximal and distal regulatory regions, post-transcriptional regulation, LD, and eQTL information
    \item rSNPBASE 3.0 includes regulatory element-target gene pairs for regulatory networks
\end{itemize} & experimentally supported regulatory elements  
\\ \hline

SNP2TFBS \cite{Kumar2016_snp2tfbs} & Human & DB & \url{https://ccg.epfl.ch//snp2tfbs} \newline (accessed on \newline 16 August 2021) &  
\begin{itemize}[leftmargin=*,labelsep=5.8mm,topsep=3pt]
    \item DB of human SNPs that affect TFBSs and the prediction of a consequence
    \item DB can be downloaded as text files or accessed via the website
\end{itemize} & TFBS \newline prediction \\  \hline

\end{tabular}
\end{specialtable}
\finishlandscape


%%%%%%%%%%%%%%%%%%%%%%%%%%%%%%%%%%%%%%%%%%
\section{Materials and Methods}

\subsection{Input Data}

The construction of agReg-SNPdb requires: (i) a library of PWMs representing the TFBSs and, for each animal, (ii) a reference genome, (iii) a SNP catalog, and (iv) gene annotations. As a PWM library, we used the non-redundant vertebrate matrices provided by TRANSFAC \cite{Wingender2008_Transfac}. 
The reference genomes, SNP catalogs, and gene annotation files are downloaded from Ensembl \cite{yates2020_ensembl}. The respective assembly versions are listed in Table~\ref{table:assemblyVersions}. The SNP catalog was filtered by discarding all insertions and deletions, keeping only the SNPs. For most genes, more than one transcript isoform was annotated \cite{McLaren2016_ensembl_vep}, e.g., due to different splicing variants. This ambiguity was kept during the analysis if the positions of the transcription start sites (TSSs) and, hence, the derived promoter regions were different. 

\begin{specialtable}[H]
\setlength{\tabcolsep}{11mm}
\caption{Assembly versions of the input data, including the reference genome, SNP catalog, and gene annotations. All files were downloaded from Ensembl (release 103).}
\label{table:assemblyVersions}
      \begin{tabular}{lll}
        \toprule
        \textbf{Animal} & \textbf{Assembly Version} %& \textbf{Ensembl release} 
        & \textbf{Download Date}\\ \midrule % MM/DD/YY
Cattle          & ARS-UCD1.2 & 03/01/2021 \\ %103 & 01.03.2021 \\ 
Pig             & Sscrofa11.1  & 03/09/2021 \\ %09.03.2021   \\ 
Chicken         & GRCg6a & 02/25/2021 \\ %25.02.2021 \\ 
Sheep           & Oar\_rambouillet\_v1.0 & 03/01/2021 \\% 01.03.2021   \\ 
Horse           & EquCab3.0 & 03/01/2021 \\ %01.03.2021 \\ 
Goat           & ARS1 & 03/01/2021 \\% 01.03.2021 \\ 
Dog             & CanFam3.1 & 03/08/2021 \\ \bottomrule % 08.03.2021 \\ \hline
\end{tabular}
\end{specialtable}


\subsection{Pipeline}

A general workflow of the detection pipeline is shown in Figure~\ref{fig:workflow}. In our previous studies on faba beans \cite{heinrich2020identification} and rapeseed \cite{klees2021_in_silico}, we established similar pipelines for the prediction of rSNPs. 


\subsubsection{Detection of SNPs within the Promoter Region}
The first step of this analysis was to extract SNPs, which are located within the pre-defined promoter regions. Since there exists no experimentally verified information regarding the exact location of the promoters and in order to overcome inaccuracies in TSS prediction, we chose a large promoter region of 7.5 kb upstream and 2.5 kb downstream of the TSS. Similarly large promoter regions were used in previous studies \cite{Amlie-Wolf2018_INFERNO,Guo2017_rsnpbase3.0, ryan2014_SuRFR, Fu2014_funseq2, riva2012_rSNP-MAPPER, kwon2012_opossum3, Coetzee2012_funcisnp, ho2005_opossum, stepanova2005_comparative}.
This promoter region can be narrowed by the user during a database search on our website. For all annotated genes, we extracted the SNPs within this region for further analysis by using the function \texttt{foverlaps} of the package \texttt{data.table} in R \cite{dowle2019_package_data_table}. 

%large promoter regions were chosen in previous studies, ranging from 10 kb upstream to 5 kb downstream of the TSS \cite{inferno:2018,funcisnp:2012,funseq2:2014,rsnpbase3.0:2017}, in order to overcome the inaccuracy in TSS prediction which is a remaining challenge in genetics \cite{promoter_predition:2017}. For this reason, we choose a region of of 7.5 kb upstream and 2.5 kb downstream of the TSS and hence ensure the inclusion of the biological promoter (\cref{fig:promoterRegion}). For all annotated genes, we extracted the SNPs within this region for further analysis. 


\subsubsection{Prediction of TFBSs}
For each SNP lying within a promoter region, we extracted the respective flanking sequence of 25 bp on each side of the SNP resulting in sequences with a total length of 51 bp and the SNP at position 26 (similar flanking sequences were used in \cite{klees2021_in_silico, heinrich2020identification, Fu2014_funseq2, Xu2009_SNPinfo}). Sequences with a length of less than 51 bp or sequences with gaps were discarded.    
After extracting the flanking sequences, we created two sequences per SNP, one with the reference and one with the alternate allele at the SNP position. 
Both were used as input for the TFBS prediction tool MATCH\texttrademark \space \cite{Kel2003_match}, which scanned the sequences to predict TFBSs using a PWM library from TRANSFAC with specific cutoff values to minimize the false positive rates.
If a PWM matched a segment of genomic DNA, this sequence motif was referred to as a (potential) TFBS.
As a result, the algorithm provided two scores for each predicted TFBS \cite{Wingender2008_Transfac, Kel2003_match}: the matrix similarity score (MSS), measuring the quality of the match regarding the whole PWM sequence, and the core similarity score (CSS), measuring the quality of the match regarding the first five most-conserved consecutive positions of the PWM. Both scores were within the range [0,1], where a score of 1 denoted an exact match of the sequence with the PWM \cite{Kel2003_match} measuring the quality of the match and indicating the binding affinity of a TF to the site. 
%Note that each match of a PWM with a DNA sequence motif can be referred to as (potential) TFBS.


In TRANSFAC, a PWM identifier follows a certain terminology with the structure V\$\textit{factorname\_version}. In our case, each PWM starts with ``V\$'', which indicates that the PWM originated from a vertebrate TF. %Alternatively, a "P\$", "B\$", or "F\$" would indicate a plant, bacteria or fungi specific PWM, which can be ignored here due to the usage of a vertebrate specific PWM library. 
The \textit{factorname} specifies the name of the TF that is binding to the DNA motif. Since there can be several PWMs representing the sequence motif of a specific TF, the \textit{version} was specified for unique identification \cite{Meckbach2018_backgroud_correction, Wingender2008_Transfac}.  

%from kumar snp2tfbs: 
%Most methods use position weight matrices (PWMs), which are fixed length TFBS models represented by a matrix of probabilities reflecting the occurrence fre- quencies of bases at binding site positions. An

%from Connys PC-TraFF plus: 
%For the sake of simplicity, we adapt the terminology of our previous paper (Meckbach et al., 2015). In doing so, each match of a position weight matrix (PWM) with a segment of genomic DNA is called a (potential) transcription factor binding site (TFBS). TFBSs are represented by names of their corresponding PWMs. The PWMs of TRANSFAC (Wingender, 2008) used in this report are denoted with their TRANSFAC identifiers, the structure of which is: V$factorname_version, where “V$“ indicates that the PWM is representing a TFBS of a vertebrate TF. factorname refers to the TF name, while there are more than one PWM representing the binding motif of a certain factor, version is required for the unambiguous identification of the PWM. TFBS


%Both were used as input for the TFBS prediction tool MATCH\texttrademark \space \cite{Kel2003_match}, which showed good results in earlier studies especially in respect to accuracy \cite{Kondrakhin2016_matchReview,triska2017_promoter_prediction,Xu2009_SNPinfo}. 
%The tool predicts all occurrences of TFBSs using a specific PWM library. We used a TRANSFAC PWM library specifically designed for vertebrates which specifies the PWMs and specific cut-off values minimizing the false positive rate containing 163 non-redundant PWMs \cite{Wingender2008_Transfac, Kel2003_match}. By scanning the input sequence with a window in the size of the respective PWM, the algorithm calculates two scores: The matrix similarity score (MSS), measuring the quality of the match regarding the whole PWM sequence, and the core similarity score (CSS), measuring the quality of the match regarding the first five most conserved consecutive positions of the PWM. A TFBS is predicted if both scores exceed the respective PWM-specific cut-off \cite{Kel2003_match}. Hence, for each predicted TFBS we obtain two scores (MSS and CSS) in the interval [0,1], where a score of 1 denotes an exact match of the sequence with the PWM \cite{Kel2003_match}, measuring the quality of the match and indicating the binding affinity of a TF to the site.


%XXX As a result, for each SNP we have two lists of predicted TFBSs - one for the reference and one for the alternate allele.
%The tool predicts all occurrences of TBFSs from the PWM library for sequences with a score higher than a certain threshold. This scores indicates the binding affinity of the site. The thresholds are PWM-specific and provided by TRANSFAC as well in a profile that minimizes the false positive rate. The found TFBSs are then filtered by discarding all TFBSs that do not include the respective SNP position. As a result we have for each SNPs two lists of TFBSs; one for the reference and one for the alternate allele.

\subsubsection{Annotation of Consequences} \label{sect:annotation_consequences}
For each SNP, we obtained two sets of predicted TFBSs --- one for the reference and one for the alternate allele. By comparing these two sets, we manually determined the consequence of a SNP on a TFBS as in our previous studies \cite{klees2021_in_silico, heinrich2020identification}. We differentiated four different consequences: (i) no effect, (ii) change in binding affinity, (iii) loss of TFBS, and (iv) gain of TFBS. We defined two TFBS predictions as the same if their PWMs, positions, and the strand on which they were found were equal for both alleles. 

A SNP was considered to have no effect on a TFBS if both scores computed by MATCH\texttrademark \space were equal for both alleles. A SNP was considered to cause a change in the binding affinity of a TF if the matrix similarity score computed by MATCH\texttrademark \space differed for the two alleles. 
A SNP caused a loss or gain of TFBS if the considered TFBS was only predicted for the reference or alternate sequence, respectively. 
In this study, we defined an rSNP as a SNP that caused a loss or gain of TFBS or a score-change for at least one TFBS. 
%An rSNP is defined as a SNP in the promoter region causing at least one loss or gain of TFBS or a score-change for one TFBS.

% \subsection{Database Management}

% The obtained information is stored in a \texttt{mysql} database with \texttt{InnoDB} Storage Engine. \texttt{Mysql} version 14.14 Distrib 5.7.25 (for Linux (x86\_64)) is used. For administration \texttt{phpMyAdmin} \cite{delisle2009_phpMyAdmin} is used. The entity relationship model of agReg-SNPdb is shown in supplementary file
% %The \ac{DB} is constructed according to the normalization described in \cref{normal_forms}. 


%%%%%%%%%%%%%%%%%%%%%%%%%%%%%%%%%%%%%%%%%%
\section{Results} \label{sect:results}

\subsection{Database}
We created the mysql database \cite{dubois2008mysql} agReg-SNPdb, which stores (i) general information about the SNPs, such as the ID, chromosomal position and the alleles (table \textit{snp\_info}); (ii) general information about the genes, such as the gene name and chromosomal position (table \textit{gene\_info}); (iii) the table \textit{snp\_region} connecting the tables \textit{snp\_info} and \textit{gene\_info} by storing SNPs and their corresponding target genes together with their genomic position within the promoter region based on the distance to the TSS; and, most importantly, (iv) for each SNP within a promoter region (i.e., for each SNP in table \textit{snp\_region}), we store its consequences based on the predicted TFBS binding potential (table \textit{TFBS\_results}). %The entity–relationship (ER) model of agReg-SNPdb is shown in Figure S2. 
%The data is stored in a SQL database which is centered around four tables that contain the main information. %alongside a few auxiliary tables. 
%General SNP and gene information, such as e.g., the positions, alleles or strand, is stored in two tables, \textit{snp\_info} and \textit{gene\_info}. The table \textit{snp\_region} connects these tables, storing the SNPs and their corresponding target genes with additional information such as the region (either in upstream or in downstream promoter region) and the distance to the transcription start site (TSS) for all SNPs that are found within a promoter region. Most importantly, the table \textit{TFBS\_results} stores the predicted TFBSs of each rSNP and how they are affected by the allele change.
A summary of the number of entries for each table and animal stored in our database is shown in Table~\ref{tabl:db_table_counts}. 


\begin{specialtable}[H]
\setlength{\tabcolsep}{5.2mm}
\caption{The number of records stored in the database tables \textit{snp\_info}, \textit{gene\_info}, \textit{snp\_region}, and \textit{TFBS\_results}.} 
\label{tabl:db_table_counts}
\begin{tabular}{ccccc}
\toprule
                 & \multicolumn{1}{l}{\textbf{snp\_info}} & \multicolumn{1}{l}{\textbf{gene\_info}} & \multicolumn{1}{l}{\textbf{snp\_region}} & \multicolumn{1}{l}{\textbf{TFBS\_results}} \\ \midrule
\textbf{Cattle}  & 88,109,946  & 21,656  & 9,335,814  &  9,074,371  \\ %9,895,557     \\
\textbf{Pig}     & 58,145,647  & 20,267  & 4,385,724  &  4,432,047  \\ %4,813,247     \\
\textbf{Chicken} & 20,917,836  & 16,659  & 3,810,524  &  3,901,905  \\ %4,239,613     \\
\textbf{Sheep}   & 50,164,898  & 20,359  & 3,216,474  &  3,205,279  \\ %3,482,029     \\
\textbf{Horse}   & 20,331,427  & 20,499  & 1,585,207  &  1,713,395  \\ %1,861,683     \\
\textbf{Goat}    & 31,331,447  & 19,658  & 1,987,914  &  2,015,588  \\ %2,186,422     \\
\textbf{Dog}     & 4,725,021   & 19,960  & 494,691    &  489,292    \\ \midrule %534,432       \\ \hline
\textbf{Total}   & 273,726,222 & 139,058 & 24,816,348 & 24,831,877  \\ \bottomrule %27,012,983    \\ \hline
\end{tabular}
\end{specialtable}


\subsection{Web Interface}
The web interface %\hl{interface} 
(\url{https://azifi.tz.agrar.uni-goettingen.de/agreg-snpdb}, accessed on 16 August 2021) allows users to query the agReg-SNPdb without SQL knowledge and to obtain the requested results either on our website directly or by downloading them as \texttt{CSV} files. The database can be searched by (i) SNP identifiers in the form of rs numbers,  (ii) SNP positions,  (iii) SNP regions in a specified chromosome, or  (iv) gene identifiers, i.e., the Ensembl gene stable ID or gene name (Figure~\ref{fig:website_search_page}). 

The search results will contain, at maximum, four tables: (1) a table showing general SNP information (table \textit{snp\_info}); (2) a table showing general gene information (table \textit{gene\_info}); (3) a table linking the SNPs to the genes, more specifically to the promoter regions, if they are positioned within a promoter region (table \textit{snp\_region}); and (4) for all rSNPs, a table with the predicted TFBSs overlapping each rSNP, the MATCH\texttrademark \space scores, and the respective consequence (table \textit{TFBS\_results}) for both alleles. An example output can be seen in Figure~\ref{fig:website_search_result}. 
% When searching for a SNP (via SNP identifier, SNP position or chromosomal region) the tables are shown in the above described order while when searching for a gene the order of the displayed tables is (2), (1), (3), (4).  
In all tables, we provide links to sites with additional information for the SNPs and genes, and, for each PWM, we display the respective sequence logo if desired.
Apart from the search site, the complete database tables can be downloaded chromosome-wise on the summary page of the respective animal. 

  \begin{figure}[H]
  %\centering
  \includegraphics[width=13cm]{figures/agReg-SNPdb_search.png}
  \caption{Search page of agReg-SNPdb. Search options are (1) by SNP ID, (2) by SNP position, (3) by chromosomal region, and (4) by gene.}
  \label{fig:website_search_page}
  \end{figure}
\subsection{Statistical Analysis of the Data}

To give a brief overview of the data stored in agReg-SNPdb, we show the distribution of SNPs, genes, and rSNPs in the promoter regions along the chromosomes in an exemplary manner for the species chicken. The distributions for the remaining animals can be found in Figures S2 and S3. %{\color{red}Supplementary material}. 
The distributions of SNPs and genes along the chromosomes are shown in Figure~\ref{fig:snps_genes_chr_chicken}. % spearman corrleation: rho = 0.9741004 
As expected, the number of SNPs and genes decreased largely with increasing chromosome number and, hence, with decreasing chromosome size. 
 % start a new page without indent 4.6cm
\clearpage
\end{paracol}
\nointerlineskip
 \begin{figure}[H]
\widefigure
  \includegraphics[width=16cm]{figures/agReg-SNPdb_results.png}
  \caption{Example of a search result from agReg-SNPdb. The search was performed by the SNP id rs41566363 of cattle. The result tables contain, first, general SNP information; secondly, general gene information; thirdly, information about the SNP region, in particular the promoter region and distance to the TSS; and lastly, the overlapping TFBSs (represented by PWMs) for the SNP with predicted consequences.}
  \label{fig:website_search_result}
  \end{figure}
\begin{paracol}{2}
%\linenumbers
\switchcolumn


\FloatBarrier


Regarding the promoter regions,  the number of SNPs in promoters is dependent on the number of genes (Figure~\ref{fig:snps_genes_chr_chicken} B) for each chromosome. 
%\hl{(Equation 1 has been removed.)} %Please check. % done
%\begin{equation} 
%   AVG(\#rSNPs(chr_i)) = \frac{\#rSNPs(chr_i)}{\#genes(chr_i)}
%   \label{eq:formula}
%\end{equation}
To overcome this dependency, we calculate the average number of rSNPs per gene in the upstream as well as the downstream promoter region. %\ref{eq:formula}.} 
The average numbers of rSNPs  for each chromosome in chicken revealed that most chromosomes had  approximately  {120} rSNPs per gene, while, on some chromosomes, only very few rSNPs per gene were found (Figure~\ref{fig:snps_promoterRegion_chicken}).
Overall, {by dividing the total number of rSNPs by the total number of genes, }we identified on average 95.04
% cattle:  3,951,869 rSNPs / 21,656 genes = 182.4838 [Nr of total SNPs / gene = 4068.616]
% pig:     1,888,825 rSNPs / 20,267 genes = 93.19707
% chicken: 1,583,299 rSNPs / 16,659 genes = 95.04166
% sheep:   1,401,382 rSNPs / 20,359 genes = 68.83354
% horse:   710,976 rSNPs / 20,499 genes = 34.68345
% goat:    879,336 rSNPs / 19,658 genes = 44.73171
% dog:     207,825 rSNPs / 19,960 genes = 10.41207 [Nr. of total SNPs / gene = 236.7245]
rSNPs within the promoter region (10 kb) of one gene in chicken. 

To obtain further insight into the distribution of rSNPs in the promoter regions, we investigated their genomic positions relative to the TSS for the whole promoter region ($-$7.5 kb to +2.5 kb) and for a smaller section ($-$750 bp to +250 bp) for chicken (see Figure~\ref{fig:rSNP_dist_TSS_chicken} A and B, respectively; the figures for the remaining species are given in Figures S4). % supplementary figures S3 
For chicken, we  observed a similar finding as in our previous study on rapeseed \cite{klees2021_in_silico} and as previously shown in rice \cite{triska2017_promoter_prediction}.
While there are few rSNPs in close proximity to the TSS, the number of rSNPs increases with increasing distance to the TSS. 
Interestingly, in cattle (as well as in dogs), we observed the opposite tendency. Many rSNPs were found around, and especially directly downstream, of the TSS, while the number decreased with the distance to the TSS (the distribution of cattle rSNPs is shown in Figure~\ref{fig:rSNP_dist_TSS_cattle}). 


\begin{figure}[H]
  %\centering
  \includegraphics[width=10cm]{figures/SNPs_and_genes/03_chicken_snps_and_genes_updatedDB.pdf}
  \caption{% \hl{The total} %Please use Scientific notation In figure. %done
  The total number of SNPs and genes for each chromosome of chicken. (\textbf{A}) The number of SNPs per chromosome. (\textbf{B}) The number of genes per chromosome. In total, 20,917,836 SNPs and 16,659 genes were reported. %SQL command for the histogram of the SNP counts: \texttt{SELECT chr, count(*) FROM snp\_info WHERE animal\_id = 3 GROUP BY chr;}. SQL command for the histogram of the gene counts: \texttt{SELECT chr, count(*) FROM gene\_info WHERE animal\_id = 3 GROUP BY chr;}. 
  For plotting, the \texttt{R} package \texttt{ggplot2} \cite{Rpackage_ggplot2} was used.}
  \label{fig:snps_genes_chr_chicken}
\end{figure}


\begin{figure}[H]
   % \centering
    \includegraphics[width=10cm]{figures/rSNPs_in_prom/03_chicken_rSNPs_in_prom_with_sd.pdf}
    \caption{The average number of rSNPs in promoter regions per gene for each chromosome of chicken, divided into upstream and downstream promoters.  %~\ref{eq:formula}. 
    {The orange whiskers denote the mean plus one standard deviation.}} %An rSNP is defined as a SNP in the promoter region causing at least one loss or gain of TFBS or a score-change for one TFBS.  %SQL commands: \texttt{SELECT chr, count(distinct snp\_region.snp\_id) FROM snp\_region, TFBS\_results WHERE snp\_region.snp\_id = TFBS\_results.snp\_id AND snp\_region.animal\_id=3 AND TFBS\_results.consequence != 'No Change' GROUP BY chr;}.
    %For plotting the \texttt{R} package \texttt{ggplot2} \cite{Rpackage_ggplot2} was used.}
    \label{fig:snps_promoterRegion_chicken}
\end{figure}


%%%% rSNP dist to TSS 
\begin{figure}[H]
   % \centering
    \includegraphics[width=12cm]{figures/rSNPs_dist_to_TSS/03_chicken_snp_distance_to_TSS_updatedDB_verison2.pdf}
    \caption{Distribution %\hl{Distribution} %Please check if hyphen should be a minus sign. % confirmed
 of the distances between rSNPs and the TSS of chicken. (\textbf{A}) The counts for the whole promoter region ($-$7.5 kb to +2.5 kb) in 500 bp intervals. The enlargement in (\textbf{B}) shows the proximal promoter region ($-$750 bp to +250 bp) in 50 bp intervals.} %An rSNP is defined as a SNP in the promoter region causing at least one loss or gain of TFBS or a score-change for one TFBS.
    %The red asterisk annotates the position of the TSS. Here, rSNPs are SNPs causing a gain or loss of TFBS and with a matrix similarity score of at least 0.9. 
    %The histograms are based on the SQL command \texttt{SELECT TFBS\_results.snp\_id, snp\_region.dist\_to\_TSS FROM TFBS\_results, snp\_region WHERE TFBS\_results.snp\_id = snp\_region.snp\_id AND snp\_region.animal\_id=3 AND TFBS\_results.consequence != 'No Change';} and further processed and plotted with \texttt{R} (plotting with \texttt{R} package \texttt{ggplot2} \cite{Rpackage_ggplot2}).
    %For plotting the \texttt{R} package \texttt{ggplot2} \cite{Rpackage_ggplot2} was used.}
    \label{fig:rSNP_dist_TSS_chicken}
\end{figure}

\begin{figure}[H]
    %\centering
    \includegraphics[width=12cm]{figures/rSNPs_dist_to_TSS/01_cattle_snp_distance_to_TSS_updatedDB_verison2.pdf}
    \caption{Distribution %\hl{Distribution} 
    of the distances between rSNPs and the TSS of cattle. (\textbf{A}) The counts for the whole promoter region ($-$7.5 kb to +2.5 kb) in 500 bp intervals. The enlargement in (\textbf{B}) shows the proximal promoter region ($-$750 bp to +250 bp) in 50 bp intervals. %An rSNP is defined as a SNP in the promoter region causing at least one loss or gain of TFBS or a score-change for one TFBS. 
    %The histograms are based on the SQL command \texttt{SELECT TFBS\_results.snp\_id, snp\_region.dist\_to\_TSS FROM TFBS\_results, snp\_region WHERE TFBS\_results.snp\_id = snp\_region.snp\_id AND snp\_region.animal\_id=1 AND TFBS\_results.consequence != 'No Change';}   and further processed and plotted with \texttt{R} (plotting with \texttt{R} package \texttt{ggplot2} \cite{Rpackage_ggplot2}).
    %For plotting the \texttt{R} package \texttt{ggplot2} \cite{Rpackage_ggplot2} was used.
    }
    \label{fig:rSNP_dist_TSS_cattle}
\end{figure}

%\FloatBarrier

\section{{Biological Validation Based on Case-Studies}} \label{sect:bio_validation}

In order to  validate the data stored in agReg-SNPdb, we performed  literature research and assessed the importance of our findings based on selected published studies, which identified putative rSNPs that are associated with a trait under study and affect TF binding, either by prediction or as evaluated in a biological experiment. 
%and compared our results with published studies which identified putative rSNPs being associated with a trait under study and affect TF binding, either by prediction or evaluated in an biological experiment.  

\subsection{Milk Protein and Fat Content in Dairy Cattle}
Lum et al. \cite{lum1997_lactoglobulin} studied the molecular mechanism of different expression levels of the ß-Lactoglobulin (LGB) gene (also known as \textit{MBLG} or \textit{PAEP}), which plays an important role in the milk casein, protein, and fat content in dairy cattle. They described one rSNP in the \textit{LGB} promoter with a G to C conversion 450 bp upstream of the TSS that was found within an activator protein-2 (AP-2) binding site. Measuring the different AP-2 binding affinities with DNase-I footprinting, they measured increased protein binding in the A promoter (G allele). 

In our database, we identified the same rSNP (rs41255679, C/G), which was located in the proximal upstream promoter region of \textit{PAEP} and caused a gain of the AP-2 binding site %(V\$AP2ALPHA\_03) 
with the G allele (Table~\ref{tabl:LGB}) \cite{gambra2013_LGB_rs41255679}. This supports the findings of different studies reporting that AP-2 binding as well as \textit{LGB} gene expression is enhanced by the G allele and that rs41255679 could be an important regulator of \textit{LGB} expression \cite{gambra2013_LGB_rs41255679, schopen2011_LGB, kuss2003_lactoglobulin, lum1997_lactoglobulin}. 
%\\\cite{gambra2013_LGB_rs41255679} \hl{this study confirms, that the Lum SNP is the same SNP I found (rs41255679)!!!}


\begin{specialtable}[H]
\setlength{\tabcolsep}{7.6mm}
%\centering
\caption{Consequences of SNP rs41255679 (C/G), located %120 bp 
upstream of the TSS of the bovine \textit{LGB} gene. Allele 0 refers to a predicted TFBS in the reference sequence, while allele 1 stands for the alternate allele. A SNP causes a loss of TFBS if the considered TFBS (represented by a PWM) is only predicted for the reference allele. Consequently, a SNP causes a gain of TFBS if the TFBS is only predicted for the alternate allele.} %  SNP causes a loss or gain of TFBS if the considered TFBS is only predicted for the reference or alternate sequence, respectively.
% CSS and MSS stand for core and matrix similarity score, respectively.}
\label{tabl:LGB}
\begin{tabular}{llll}
\toprule
\textbf{SNP ID} & \textbf{Allele} & \textbf{PWM} & \textbf{Consequence} \\ \midrule
%\rowcolor[HTML]{FFFFC7} 
rs41255679 & 0 & V\$CTCF\_01  & \cellcolor[HTML]{FFD700}Loss of TFBS \\
%\rowcolor[HTML]{FFFFFF} 
rs41255679 & 1 & V\$AP2ALPHA\_03 & \cellcolor[HTML]{7AC5CD}Gain of TFBS \\ \bottomrule
\end{tabular}
\end{specialtable}


% \begin{table}[h!] %\footnotesize
% \centering
% \caption{Match results of SNP rs41255679 (C/G), located %120 bp 
% upstream of the TSS of the bovine LGB gene. CSS and MSS stand for core and matrix similarity score, respectively.}
% \label{tabl:LGB}
% \begin{tabular}{lllrrll}
% \hline
% \textbf{SNP ID} & \textbf{Allele} & \textbf{PWM} & \textbf{CSS} & \textbf{MSS} & \textbf{Sequence} & \textbf{Consequence} \\ \hline
% \rowcolor[HTML]{FFFFC7} 
% rs41255679 & 0 & V\$CTCF\_01 & 0.968 & 0.897 & ccag{c}ctgcaGAGGGtgggg & Loss of TFBS \\
% \rowcolor[HTML]{FFFFFF} 
% rs41255679 & 1 & V\$AP2ALPHA\_03 & 0.91 & 0.919 & ctCGCCCcag{g}ctgc & Gain of TFBS \\
% \rowcolor[HTML]{FFFFC7} 
% rs41255679 & 1 & V\$AP2ALPHA\_03 & 0.98 & 0.919 & ctcgccccAG{G}CTgc & Gain of TFBS \\ \hline
% \end{tabular}
% \end{table}


\subsection{Fat-Related Beef Quality Traits in Cattle}
Matsumoto et al. \cite{matsumoto2014_snps_in_promoter_of_FADS2_FABP4} investigated the role of different bovine fat-related genes, including the gene encoding the fatty acid-binding protein 4 (FABP4). 
%the genes fatty acid desaturase 2 (FADS2) and fatty acid-binding protein 4 (FABP4) which are reported to regulate fat-related traits. %They identified one SNP within the FADS2 promoter (FADS2 g.-823G\(>\)A) and two linked SNPs within the FABP4 upstream promoter region (FABP4 g.-295A\(>\)G and FABP4 g.-287A\(>\)G) being associated with several fat-related traits. Using TFSEARCH \cite{heinemeyer1998_TFSEARCH}, they found for all SNPs overlapping and altered TFBSs. 
Within the \textit{FABP4} upstream promoter, they identified two SNPs in linkage disequilibrium (\textit{FABP4} g.-295A\(>\)G and \textit{FABP4} g.-287A\(>\)G) that were  associated with several fat-related traits, such as the carcass weight and beef marbling score. Using TFSEARCH \cite{heinemeyer1998_TFSEARCH}, they predicted TFBSs overlapping the SNPs and altering their binding sites. 
In agReg-SNPdb, we identified two SNPs within the \textit{FABP4} promoter region at a distance of 8 bp to each other and A to G conversions (respectively, T to C conversions, due to the gene's location on the minus strand).

For the first SNP rs110055647, located 123 bp upstream of the TSS, we predicted a loss of TFBS for the Sex-Determining Region Y Protein (SRY) %(represented as PWM V\$SRY\_Q6) 
binding site, which is in line with the results of Matsumoto et al. \cite{matsumoto2014_snps_in_promoter_of_FADS2_FABP4}. For the neighboring rs109682576 (-115 bp from the TSS), we did not observe the CCAAT/enhancer-binding protein beta (cEBP/\(\beta\)) binding site predicted in their study; however, the TFBSs for Zinc finger proteins 333 (ZNF333) and 105 (ZFP105) %V\$ZNF333\_01 and V\$ZFP105\_04 
were lost with the alternate allele, which can be seen as an extension to the results of Matsumoto et al. (Table~\ref{tabl:FABP4}) \cite{matsumoto2014_snps_in_promoter_of_FADS2_FABP4}. 

\begin{specialtable}[H]
\setlength{\tabcolsep}{8.1mm}
%\centering
\caption{Consequences of the SNPs rs110055647 and rs109682576 in the bovine \textit{FABP4} upstream promoter with a T to C conversion. %SNP rs110055647 (yellow background) creates a minor change in MSS for the V\$RHOX11.01 binding site and a loss of TFBS for V\$SRY\_Q6 while the 8 bp distant SNP rs109682576 (green background) causes two losses of the TFBSs V\$ZNF333\_01 and V\$ZFP105\_04. 
Allele 0 refers to a predicted TFBS in the reference sequence, while allele 1 stands for the alternate allele. A SNP causes a loss or gain of TFBS if the considered TFBS is only predicted for the reference or alternate allele, respectively. A SNP is considered to cause a score-change if the TFBS is predicted on both alleles (0,1) with a difference in the matrix similarity score computed by MATCH\texttrademark \space.} %CSS and MSS stand for core and matrix similarity score, respectively.}
\label{tabl:FABP4}
\begin{tabular}{llll}
\toprule
\textbf{SNP ID} & \textbf{Allele} & \textbf{PWM} & %Pos & Strand & \textbf{CSS} & \textbf{MSS} & \textbf{Sequence} & 
\textbf{Consequence} \\ \hline
%\rowcolor[HTML]{FFFFC7} 
%rs110055647 & 0 & V\$RHOX11\_01 & %12 & + & 1 & 0.908 & tttaaGCTGTcaaa{a}ca & 
%Score-Change \\
%\rowcolor[HTML]{FFFFC7} 
rs110055647 & 0,1 & V\$RHOX11\_01 & %12 & + & 1 & 0.909 & tttaaGCTGTcaaa{g}ca & 
\cellcolor[HTML]{EE7942}Score-Change \\
%\rowcolor[HTML]{FFFFC7} 
rs110055647 & 0 & V\$SRY\_Q6 & %24 & - & 1 & 1 & aA{A}CAA & 
\cellcolor[HTML]{FFD700}Loss of TFBS \\ \hline
%\rowcolor[HTML]{DBFFDB} 
rs109682576 & 0 & V\$ZNF333\_01 & %23 & - & 1 & 1 & ATT{A}T & 
\cellcolor[HTML]{FFD700}Loss of TFBS \\
%\rowcolor[HTML]{DBFFDB} 
rs109682576 & 0 & V\$ZFP105\_04 & %19 & - & 1 & 0.944 & caagatt{A}TTGAaatat & 
\cellcolor[HTML]{FFD700}Loss of TFBS \\ \hline
\end{tabular}
\end{specialtable}

% \begin{tabular}{llll}
% \hline
% \textbf{SNP ID} & \textbf{Allele} & \textbf{PWM}    & \textbf{Consequence}                 \\ \hline
% rs333406887     & 0,1             & V\$NF1\_Q6      & \cellcolor[HTML]{EE7942}Score-Change \\
% rs333406887     & 0,1             & V\$AP2ALPHA\_03 & \cellcolor[HTML]{EE7942}Score-Change \\
% rs333406887     & 0               & V\$CPBP\_Q6     & \cellcolor[HTML]{FFD700}Loss of TFBS \\
% rs333406887     & 1               & V\$ZFX\_01      & \cellcolor[HTML]{7AC5CD}Gain of TFBS \\ \hline
% \end{tabular}


% \begin{table}[h!]
% \centering
% \caption{Two SNPs in the bovine FABP4 upstream promoter with a T to C conversion. SNP rs110055647 (yellow background) creates a minor change in MSS for the V\$RHOX11.01 binding site and a loss of TFBS for V\$SRY\_Q6 while the 8 bp distant SNP rs109682576 (green background) causes two losses of the TFBSs V\$ZNF333\_01 and V\$ZFP105\_04. CSS and MSS stand for core and matrix similarity score, respectively.}
% \label{tabl:FABP4}
% \begin{tabular}{lllrrll}
% \hline
% \textbf{SNP ID} & \textbf{Allele} & \textbf{PWM} & %Pos & Strand & 
% \textbf{CSS} & \textbf{MSS} & \textbf{Sequence} & \textbf{Consequence} \\ \hline
% \rowcolor[HTML]{FFFFC7} 
% rs110055647 & 0 & V\$RHOX11\_01 & %12 & + & 
% 1 & 0.908 & tttaaGCTGTcaaa{a}ca & Score-Change \\
% \rowcolor[HTML]{FFFFC7} 
% rs110055647 & 1 & V\$RHOX11\_01 & %12 & + & 
% 1 & 0.909 & tttaaGCTGTcaaa{g}ca & Score-Change \\
% \rowcolor[HTML]{FFFFC7} 
% rs110055647 & 0 & V\$SRY\_Q6 & %24 & - & 
% 1 & 1 & aA{A}CAA & Loss of TFBS \\
% \rowcolor[HTML]{DBFFDB} 
% rs109682576 & 0 & V\$ZNF333\_01 & %23 & - & 
% 1 & 1 & ATT{A}T & Loss of TFBS \\
% \rowcolor[HTML]{DBFFDB} 
% rs109682576 & 0 & V\$ZFP105\_04 & %19 & - & 
% 1 & 0.944 & caagatt{A}TTGAaatat & Loss of TFBS \\ \hline
% \end{tabular}
% \end{table}

%%%%%%%%%%%%%%%%%%%%%% eQTL study %%%%%%%%%%%%%%%%%%%%%%%%

% \subsubsection{{Pleiotropic Effects on Bovine Milk Composition}}

% {not finished yet}

% Littlejohn et al. \cite{littlejohn2016_eQTL_rSNP_cattle} concentrate on a previously identified quantitative trait locus (QTL) for bovine milk fat percentage which harbours the two genes EPS8 and MGST1. For both, the causative status is yet unclear and they investigated expression QTLs (eQTLs) that are associated with the expression rate of the genes. They identified several SNPs associated with MGST1 expression and predicted a possible effect on TF binding. 


% % rs209891757 -2317 G/A
% \begin{table}[h!]
% \centering
% \caption{Consequences of the SNP rs209891757 in the bovine \textit{MGST1} upstream promoter with a G to A conversion. Allele 0 refers to a predicted TFBS in the reference sequence, while allele 1 stands for the alternate sequence.} 
% \label{tabl:MGST1}
% \begin{tabular}{llll}
% \hline
% snp\_id     & allele & pwm          & consequence                          \\
% rs209891757 & 0      & V\$BRCA\_01  & \cellcolor[HTML]{FFD700}Loss of TFBS \\
% rs209891757 & 1      & V\$NKX25\_Q6 & \cellcolor[HTML]{7AC5CD}Gain of TFBS
% \end{tabular}
% \end{table}


% \begin{table}[]
% \begin{tabular}{lllllllllll}
% match\_id & snp\_id     & animal\_id & allele & pwm          & pos & strand & core\_sim\_score & matrix\_sim\_score & sequence    & consequence  \\
% 96492607  & rs209891757 & 1          & 0      & V\$BRCA\_01  & 23  & -      & 0.994            & 0.994              & CAACGcaa    & Loss of TFBS \\
% 96694479  & rs209891757 & 1          & 1      & V\$NKX25\_Q6 & 25  & -      & 1                & 0.984              & atgcAAGTGaa & Gain of TFBS
% \end{tabular}
% \end{table}


%%%%%%%%%%%%%%%% CHICKEN %%%%%%%%%%%%%%%%%%

\subsection{Chicken Egg Production}
The prolactin (\textit{PRL}) gene product is considered as an important reproductive hormone involved in diverse biological functions in vertebrates. In laying hens, it is an important regulator of egg production since an increased PRL secretion induces broodiness \mbox{behaviour \cite{cui2006_chicken_rSNP_PRL}.} Liang et al. \cite{liang2006_chicken_prolactin_rSNPs} examined the \textit{PRL} 5' promoter region and, using several populations of Chinese native Yuehuang, Taihe Silkie, and White Leghorn Layer chickens, they identified different rSNPs overlapping the predicted binding sites, including GATA-binding factor 1 (GATA-1), nuclear factor 1 (NF-1), and activator protein 1 (AP-1). 
Particularly for SNP rs313497646 (A/G conversion, 2048 bp upstream of the TSS), we  observed the same pattern with respect to TF binding in agReg-SNPdb: only the A allele allows the binding of the NF-1 factor.
% I didt put the table since it has only this one prediction; Loss of TFBS for NF-1
% but i could make a table for both snps together?

Furthermore, it has been shown that the pituitary transcription factor 1 (PIT-1) is an important activator of the \textit{PRL} gene expression \cite{cui2006_chicken_rSNP_PRL, liang2006_chicken_prolactin_rSNPs, nelson1988_PIT1_PRL}. In agReg-SNPdb, we store a SNP (rs731078272, G/T), located -3086 bp from the TSS and causing a loss of the PIT-1 binding site in the T allele. This result suggests that this SNP might be an important regulator of \textit{PRL} expression where the T variant could repress \textit{PRL} expression, which is an important indication for further studies.          

%%%%%%%%%%%%%%%%%% PIG %%%%%%%%%%%%%%%%%%

\subsection{Fatty-Acid Composition Related Traits in Pigs}

Ballester et al. \cite{ballester2016_pig_rsnp_APOA2} studied the expression of apolipoprotein (apo-) A-II (APOA2), a protein involved in the triglyceride, fatty acid, and glucose metabolisms, and identified several SNPs associated with \textit{APOA2} gene expression and fatty acid composition traits. Four SNPs were located in the promoter region (rs322246820, rs335066625, rs339777757, and rs333406887), among which they only found one (rs333406887, C/G) influencing a predicted TFBS --- in this case, a NF-1 binding site. 

Similar to their result, in agReg-SNPdb, we found the SNP rs333406887 overlapping TFBSs, such as the NF-1 binding site.
 Furthermore, in addition to the reported change in the binding score for NF-1%(V\$NF1\_Q6)
, we can predict several other TFBSs that are affected by this SNP. It causes, for instance, a loss of TFBS for the kruppel-like factor 6 (also called CPBP) %(V\$CPBP\_Q6)
and a gain of TFBS for zinc finger protein X-linked (ZFX) %(V\$ZFX\_01)
(Table~\ref{tabl:pig_rSNP_APOA2}). 
% rs322246820, rs335066625 and rs339777757 are in promoter regions of two genes; but no TFBS_results predicted 


\begin{specialtable}[H]
\setlength{\tabcolsep}{7.4mm}
\caption{Consequences of the SNP rs333406887 (C/G) located -238 bp from the porcine \textit{APOA2} TSS. Allele 0 refers to a predicted TFBS in the reference sequence, while allele 1 stands for the alternate allele. A SNP causes a loss or gain of TFBS if the considered TFBS is only predicted for the reference or alternate allele, respectively. A SNP is considered to cause a score-change if the TFBS is predicted on both alleles (0,1) with a difference in the matrix similarity score computed by MATCH\texttrademark \space.} %The yellow and white color code separates different PWMs (based on PWM name, sequence, position and strand of the reported match). CSS and MSS stand for core and matrix similarity score, respectively.}
\label{tabl:pig_rSNP_APOA2}
\begin{tabular}{llll}
\toprule
\textbf{SNP ID} & \textbf{Allele} & \textbf{PWM}    & \textbf{Consequence}                 \\ \hline
rs333406887     & 0,1             & V\$NF1\_Q6      & \cellcolor[HTML]{EE7942}Score-Change \\
rs333406887     & 0,1             & V\$AP2ALPHA\_03 & \cellcolor[HTML]{EE7942}Score-Change \\
rs333406887     & 0               & V\$CPBP\_Q6     & \cellcolor[HTML]{FFD700}Loss of TFBS \\
rs333406887     & 1               & V\$ZFX\_01      & \cellcolor[HTML]{7AC5CD}Gain of TFBS \\ \hline
\end{tabular}
\end{specialtable}

% gain: 'rgb(122,197,205)'
% loss: 'rgb(255,215,0)'
% score-change: rgb(238,121,66)'
% no change: 'rgb(162,205,90)'


% \begin{table}[h!]
% \centering
% \caption{Match results of the SNP rs333406887 (C/G) located -238 bp from the porcine APOA2 TSS. The yellow and white color code separates different PWMs (based on PWM name, sequence, position and strand of the reported match). CSS and MSS stand for core and matrix similarity score, respectively.}
% \label{tabl:pig_rSNP_APOA2}
% \begin{tabular}{lllrrll}
% \hline
% \textbf{SNP ID} & \textbf{Allele} & \textbf{PWM}    & \multicolumn{1}{l}{\textbf{CSS}} & \multicolumn{1}{l}{\textbf{MSS}} & \textbf{Sequence}  & \textbf{Consequence} \\ \hline
% \rowcolor[HTML]{FFFFC7} 
% rs333406887     & 0               & V\$NF1\_Q6      & 1                                & 0.983                            & taTTGGCcccaggcc{c}ca & Score-Change         \\
% \rowcolor[HTML]{FFFFC7} 
% rs333406887     & 1               & V\$NF1\_Q6      & 1                                & 0.982                            & taTTGGCcccaggcc{g}ca & Score-Change         \\
% \rowcolor[HTML]{FFFFFF} 
% rs333406887     & 0               & V\$AP2ALPHA\_03 & 0.864                            & 0.881                            & ttGGCCCcaggcc{c}c    & Score-Change         \\
% \rowcolor[HTML]{FFFFFF} 
% rs333406887     & 1               & V\$AP2ALPHA\_03 & 0.864                            & 0.882                            & ttGGCCCcaggcc{g}c    & Score-Change         \\
% \rowcolor[HTML]{FFFFC7} 
% rs333406887     & 0               & V\$AP2ALPHA\_03 & 0.954                            & 0.881                            & ttggccccAGGCC{c}c    & Score-Change         \\
% \rowcolor[HTML]{FFFFC7} 
% rs333406887     & 1               & V\$AP2ALPHA\_03 & 0.954                            & 0.882                            & ttggccccAGGCC{g}c    & Score-Change         \\
% \rowcolor[HTML]{FFFFFF} 
% rs333406887     & 0               & V\$CPBP\_Q6     & 1                                & 1                                & GCC{C}Cag            & Loss of TFBS         \\
% \rowcolor[HTML]{FFFFC7} 
% rs333406887     & 0               & V\$NF1\_Q6      & 1                                & 0.983                            & tg{g}ggcctgggGCCAAta & Score-Change         \\
% \rowcolor[HTML]{FFFFC7} 
% rs333406887     & 1               & V\$NF1\_Q6      & 1                                & 0.982                            & tg{c}ggcctgggGCCAAta & Score-Change         \\
% \rowcolor[HTML]{FFFFFF} 
% rs333406887     & 0               & V\$AP2ALPHA\_03 & 0.954                            & 0.881                            & g{g}GGCCTggggccaa    & Score-Change         \\
% \rowcolor[HTML]{FFFFFF} 
% rs333406887     & 1               & V\$AP2ALPHA\_03 & 0.954                            & 0.882                            & g{c}GGCCTggggccaa    & Score-Change         \\
% \rowcolor[HTML]{FFFFC7} 
% rs333406887     & 0               & V\$AP2ALPHA\_03 & 0.864                            & 0.881                            & g{g}ggcctgGGGCCaa    & Score-Change         \\
% \rowcolor[HTML]{FFFFC7} 
% rs333406887     & 1               & V\$AP2ALPHA\_03 & 0.864                            & 0.882                            & g{c}ggcctgGGGCCaa    & Score-Change         \\
% \rowcolor[HTML]{FFFFFF} 
% rs333406887     & 0               & V\$CPBP\_Q6     & 1                                & 1                                & ctG{G}GGC            & Loss of TFBS         \\
% \rowcolor[HTML]{FFFFC7} 
% rs333406887     & 1               & V\$ZFX\_01      & 1                                & 0.963                            & ccccAGGCC{g}cagagg   & Gain of TFBS         \\
% \rowcolor[HTML]{FFFFFF} 
% rs333406887     & 1               & V\$ZFX\_01      & 1                                & 0.963                            & cctctg{c}GGCCTgggg   & Gain of TFBS \\
% \hline
% \end{tabular}
% \end{table}

%%%%%%%%%%%%%%%%%%%%%%%%%%%%%%%%%%%%%%%%%%
\section{Discussion}

Today, it is widely known that protein--DNA interactions govern the level of gene expression in all higher organisms to a great extent. The binding of TFs to the DNA mainly occurs in the regulatory regions, such as promoters, which are found close to the transcription start of genes \cite{Meckbach2015_PC-TraFF}. The effect of rSNPs on the binding of TFs has been studied extensively in single case studies in different species, and, for humans, many tools and databases exist to facilitate these analyses (see Tables \ref{table:relatedWork_first} and S1). 

However, there is limited information available for livestock, and, to the best of our knowledge, there is no comparable data source for evaluating the effect of rSNPs. To address this lack of information, we systematically carried out a genome-wide analysis to detect rSNPs and to evaluate their consequences for TF-binding in seven animal species, which can be accessed via a web server.
We showed that, by substituting a single base in a predicted TFBS, a SNP can lead to a major change in the binding affinity of the TF and, in an extreme case, even result in the disruption of the TFBS or the creation of a new TFBS. 

These predictions can be of great use for scientists who have conducted: (i) an association analysis and want to reveal the underlying mechanisms caused by a SNP being significantly associated with a trait (e.g., in \cite{klees2021_in_silico, heinrich2020identification, matsumoto2014_snps_in_promoter_of_FADS2_FABP4, lum1997_lactoglobulin}); (ii) a gene expression experiment and want to identify candidate SNPs influencing the expression rate of a specific gene or a set of genes (e.g.,  in \cite{klees2021_in_silico, ballester2016_pig_rsnp_APOA2, liang2006_chicken_prolactin_rSNPs}); or (iii) a combination of both, i.e., an expression quantitative trait locus (eQTL) analysis (e.g., in \cite{littlejohn2016_eQTL_rSNP_cattle}).

Even though our predictions are in line with many biologically tested results, as shown in the biological validation in Section \ref{sect:bio_validation}, we note that the binding affinity of the TFs to the DNA sequence is one of the most important factors for TF binding but might not be sufficient for {in vivo} binding in higher organisms. Other influencing factors might include the chromatin accessibility, TF concentration, or other enhancing or repressing protein-DNA interactions, such as competitive or cooperative TF binding \cite{Meckbach2018_backgroud_correction, Kumar2016_snp2tfbs, hughes2011_handbook_of_TFs}, which could not be considered in the prediction pipeline. 

TF binding often occurs in a complex interplay and  also includes cooperation between proximal and distal regulatory elements (promoters and enhancers) \cite{Steuernagel2019_TF_cooperation_cattle}. Thus, in addition to the binding of TFs in the proximal promoter regions, regulatory processes via TF-DNA interactions are also controlled by distal enhancer regions. Due to the limited knowledge of enhancer regions in livestock species, we could not incorporate these distal regulatory regions. 

For our analysis pipeline, we defined a relatively wide promoter region of 7.5 kb upstream to 2.5 kb downstream of the TSS. Similarly large promoter regions were defined in previous studies ranging from 10 kb upstream to 10 kb downstream of the \mbox{TSS \cite{Amlie-Wolf2018_INFERNO,Guo2017_rsnpbase3.0, ryan2014_SuRFR, Fu2014_funseq2, riva2012_rSNP-MAPPER,kwon2012_opossum3, Coetzee2012_funcisnp, ho2005_opossum, stepanova2005_comparative}} in order to overcome inaccuracies in the TSS prediction \cite{triska2017_promoter_prediction} and to ensure the inclusion of the biological promoter. The user has to be aware that the biological promoter region is usually smaller \cite{triska2017_promoter_prediction}, and our website gives the opportunity to filter for smaller, user-defined promoter regions for each single gene. These considered promoter regions and the definition of rSNPs in our study (see Section \ref{sect:annotation_consequences}) led to a relatively large number of rSNPs per gene --- for instance, an average of 95.04 rSNPs per gene in chicken. 

%We define a SNP as rSNP even if it only causes a minor change in the binding affinity for at least one TFBS, which might not necessarily have a big impact on \textit{in vivo} binding.

%Due to the large promoter region and our definition of rSNPs, we identified a relatively large number of rSNPs per gene, for instance an average of 95.04 rSNPs per gene in chicken. We define a SNP as rSNP even if it only causes a minor change in the binding affinity for at least one TFBS, which might not necessarily have a big impact on \textit{in vivo} binding.

% We observe a relatively large number of identified rSNPs per gene, for instance an average of 95.04 rSNPs per gene in chicken. This is mainly due to two reasons. We use a large promoter region of 10 kb and a relatively broad definition of rSNPs. 

% The large promoter region is one reason for the relatively large number of identified rSNPs per promoter region. In chicken, for instance, we observed an average of 95.04 rSNPs per gene. Another reason for this relatively high number is our broad definition of rSNPs. We define a SNP as rSNP even if it only causes a minor change in the binding affinity for at least one TFBS, which might not necessarily have a big impact on \textit{in vivo} binding. This gives the user the possibility to consider all putative rSNPs but also to filter for rSNPs with a stronger impact on TF binding.

Interestingly, our results regarding the distribution of genome-wide rSNPs relative to the TSS showed two different patterns. In chicken, pig, sheep, horse, and goat, we observed that the region around the TSS was rather protected from sequence variations (Figure~\ref{fig:rSNP_dist_TSS_chicken}) as it was found in previous studies \cite{klees2021_in_silico, triska2017_promoter_prediction}. However, the data for cattle and dogs revealed a different picture, and we found an accumulation of SNPs and rSNPs around the TSS (Figure~\ref{fig:rSNP_dist_TSS_cattle}). This observation shows that the data stored in public databases, such as Ensembl, can show completely different patterns for different species, which could create biases for specific analyses. % and should always be kept in mind.  
%Due to the regular updates of genome versions and gene and SNP annotations the database will be updated regularly and as future work, we will include several plant species with agricultural importance in agReg-SNPdb.  


%%%%%%%%%%%%%%%%%%%%%%%%%%%%%%%%%%%%%%%%%%
\section{Conclusions}

To the best of our knowledge, agReg-SNPdb is the first database of regulatory SNPs for animal species of agricultural importance. It allows the users to investigate the predicted effect of an allele change on TF binding. The release of the database is an important step toward the understanding of gene regulation in the life sciences. Knowing whether a SNP causes a change in the binding affinity or even disrupts a TFBS or creates a new TFBS can be of predominant importance in order to interpret the results, from, e.g., GWAS experiments, gene expression experiments, or population studies. 

The newly gained information can be used to help in genomic selection and marker establishment by identifying possibly causal rSNPs and revealing the underlying regulatory mechanisms of specific traits or diseases. 
%Beside our planned future extensions on including plant species we will periodically update agReg-SNPdb to take into account newly published SNPs as well as new annotation data.
Due to the regular updates of genomes as well as gene and SNP annotations, the database will be updated regularly, and, as future work, we will include several plant species with agricultural importance in agReg-SNPdb.  

%%%%%%%%%%%%%%%%%%%%%%%%%%%%%%%%%%%%%%%%%%
% \section{Patents}

% This section is not mandatory, but may be added if there are patents resulting from the work reported in this manuscript.

%%%%%%%%%%%%%%%%%%%%%%%%%%%%%%%%%%%%%%%%%%
\vspace{6pt} 

%%%%%%%%%%%%%%%%%%%%%%%%%%%%%%%%%%%%%%%%%%
\supplementary{The following are available online at \linksupplementary{s1}, Table S1: A comprehensive overview of recent studies that investigated the effects of SNPs on regulatory elements (extension of Table 1), Figure S2: Number of SNPs and genes per chromosomes for all species, Figure S3: The average numbers of rSNPs per gene for each chromosome for all species, Figure S4: Distribution of the distances between rSNPs and the TSS for all species.} %\hl{title, Table S1: title, Video S1: title.}}%Please check and make sure all of the supplemenatry have been cited in the text.

% Only for the journal Methods and Protocols:
% If you wish to submit a video article, please do so with any other supplementary material.
% \supplementary{The following are available at \linksupplementary{s1}, Figure S1: title, Table S1: title, Video S1: title. A supporting video article is available at doi: link.} 

%%%%%%%%%%%%%%%%%%%%%%%%%%%%%%%%%%%%%%%%%%
\authorcontributions{M.G. designed and supervised the research. S.K. and F.H. participated in the design of the study. S.K., F.H., M.G., and A.O.S. conducted the computational and statistical analyses. S.K. performed the biological validation. F.H. created the website. S.K. and F.H. created the database. S.K., F.H., and M.G. wrote the final version of the manuscript. M.G. conceived and managed the project. All authors have read and agreed to the published version of the manuscript.}

% For research articles with several authors, a short paragraph specifying their individual contributions must be provided. The following statements should be used ``Conceptualization, X.X. and Y.Y.; methodology, X.X.; software, X.X.; validation, X.X., Y.Y. and Z.Z.; formal analysis, X.X.; investigation, X.X.; resources, X.X.; data curation, X.X.; writing---original draft preparation, X.X.; writing---review and editing, X.X.; visualization, X.X.; supervision, X.X.; project administration, X.X.; funding acquisition, Y.Y. All authors have read and agreed to the published version of the manuscript.'', please turn to the  \href{http://img.mdpi.org/data/contributor-role-instruction.pdf}{CRediT taxonomy} for the term explanation. Authorship must be limited to those who have contributed substantially to the work~reported.}

\funding{This research received no external funding.}

\institutionalreview{Not applicable.} %In this section, please add the Institutional Review Board Statement and approval number for studies involving humans or animals. Please note that the Editorial Office might ask you for further information. Please add ``The study was conducted according to the guidelines of the Declaration of Helsinki, and approved by the Institutional Review Board (or Ethics Committee) of NAME OF INSTITUTE (protocol code XXX and date of approval).'' OR ``Ethical review and approval were waived for this study, due to REASON (please provide a detailed justification).'' OR ``Not applicable'' for studies not involving humans or animals. You might also choose to exclude this statement if the study did not involve humans or animals.}

\informedconsent{Not applicable.}%Any research article describing a study involving humans should contain this statement. Please add ``Informed consent was obtained from all subjects involved in the study.'' OR ``Patient consent was waived due to REASON (please provide a detailed justification).'' OR ``Not applicable'' for studies not involving humans. You might also choose to exclude this statement if the study did not involve humans.

%Written informed consent for publication must be obtained from participating patients who can be identified (including by the patients themselves). Please state ``Written informed consent has been obtained from the patient(s) to publish this paper'' if applicable.}

\dataavailability{\url{https://azifi.tz.agrar.uni-goettingen.de/agreg-snpdb} (accessed on 16 August 2021). % \hl{.} %please add accessed date
}
%In this section, please provide details regarding where data supporting reported results can be found, including links to publicly archived datasets analyzed or generated during the study. Please refer to suggested Data Availability Statements in section ``MDPI Research Data Policies'' at \url{https://www.mdpi.com/ethics}. You might choose to exclude this statement if the study did not report any data.} 

\acknowledgments{We acknowledge support by the German Research Foundation and the Open Access Publication Funds of the Göttingen University.}
%In this section you can acknowledge any support given which is not covered by the author contribution or funding sections. This may include administrative and technical support, or donations in kind (e.g., materials used for experiments).}

\conflictsofinterest{The authors declare no conflict of interest.}%Declare conflicts of interest or state ``The authors declare no conflict of interest.'' Authors must identify and declare any personal circumstances or interest that may be perceived as inappropriately influencing the representation or interpretation of reported research results. Any role of the funders in the design of the study; in the collection, analyses or interpretation of data; in the writing of the manuscript, or in the decision to publish the results must be declared in this section. If there is no role, please state ``The funders had no role in the design of the study; in the collection, analyses, or interpretation of data; in the writing of the manuscript, or in the decision to publish the~results''.} 

%% Optional
%\sampleavailability{Samples of the compounds ... are available from the authors.}

%%%%%%%%%%%%%%%%%%%%%%%%%%%%%%%%%%%%%%%%%%
%% Only for journal Encyclopedia
%\entrylink{The Link to this entry published on the encyclopedia platform.}

%%%%%%%%%%%%%%%%%%%%%%%%%%%%%%%%%%%%%%%%%%
%% Optional
\abbreviations{Abbreviations}{
The following abbreviations are used in this manuscript:\\

\noindent 
\begin{tabular}{@{}ll}
SNP & single nucleotide polymorphism\\
rSNP & regulatory SNP\\
TF & transcription factor\\
TFBS & transcription factor binding site\\
TSS & transcription start site\\
bp & base pair\\
eQTL & expression quantitative trait locus\\
LD & linkage disequilibrium\\
GWAS & genome-wide association study\\
PWM & position weight matrix\\
SQL & Structured Query Language\\
\end{tabular}}

%%%%%%%%%%%%%%%%%%%%%%%%%%%%%%%%%%%%%%%%%%
%% Optional
% \appendixtitles{no} % Leave argument "no" if all appendix headings stay EMPTY (then no dot is printed after "Appendix A"). If the appendix sections contain a heading then change the argument to "yes".
% \appendixstart
% \appendix
% \section{}
% \subsection{}
% The appendix is an optional section that can contain details and data supplemental to the main text---for example, explanations of experimental details that would disrupt the flow of the main text but nonetheless remain crucial to understanding and reproducing the research shown; figures of replicates for experiments of which representative data are shown in the main text can be added here if brief, or as Supplementary Data. Mathematical proofs of results not central to the paper can be added as an appendix.

% \begin{specialtable}[H] 
% %\tablesize{\scriptsize}
% \caption{This is a table caption. Tables should be placed in the main text near to the first time they are~cited.\label{tab2}}
% %\tablesize{} % You can specify the fontsize here, e.g., \tablesize{\footnotesize}. If commented out \small will be used.
% \begin{tabular}{ccc}
% \toprule
% \textbf{Title 1}	& \textbf{Title 2}	& \textbf{Title 3}\\
% \midrule
% Entry 1		& Data			& Data\\
% Entry 2		& Data			& Data\\
% \bottomrule
% \end{tabular}
% \end{specialtable}

% \section{}
% All appendix sections must be cited in the main text. In the appendices, Figures, Tables, etc. should be labeled, starting with ``A''---e.g., Figure A1, Figure A2, etc. 


\FloatBarrier
\end{paracol}

%%%%%%%%%%%%%%%%%%%%%%%%%%%%%%%%%%%%%%%%%%
%\end{paracol}
%%%%%%%%%%%%%%%%%%%%%%%%%%%%%%%%%%%%%%%%%%
\reftitle{References}
%\bibliography{References.bib}

% Please provide either the correct journal abbreviation (e.g., according to the “List of Title Word Abbreviations” http://www.issn.org/services/online-services/access-to-the-ltwa/) or the full name of the journal.
% Citations and References in Supplementary files are permitted provided that they also appear in the reference list here. 

%=====================================
% References, variant A: external bibliography
%=====================================
\begin{thebibliography}{999}

\bibitem[Franco-Zorrilla \em{et~al.}(2014)Franco-Zorrilla, L{\'o}pez-Vidriero,
  Carrasco, Godoy, Vera, and Solano]{franco2014_plantArabidopsisTFs}
Franco-Zorrilla, J.M.; L{\'o}pez-Vidriero, I.; Carrasco, J.L.; Godoy, M.; Vera,
  P.; Solano, R.
\newblock DNA-binding specificities of plant transcription factors and their
  potential to define target genes.
\newblock {\em Proc. Natl. Acad. Sci. USA} {\bf 2014},
  {\em 111},~2367--2372.

\bibitem[Steuernagel \em{et~al.}(2019)Steuernagel, Meckbach, Heinrich, Zeidler,
  Schmitt, and G{\"u}ltas]{Steuernagel2019_TF_cooperation_cattle}
Steuernagel, L.; Meckbach, C.; Heinrich, F.; Zeidler, S.; Schmitt, A.O.;
  G{\"u}ltas, M.
\newblock Computational identification of tissue-specific transcription factor
  cooperation in ten cattle tissues.
\newblock {\em PLoS ONE} {\bf 2019}, {\em 14},~e0216475.

\bibitem[Meckbach \em{et~al.}(2018)Meckbach, Wingender, and
  G{\"u}ltas]{Meckbach2018_backgroud_correction}
Meckbach, C.; Wingender, E.; G{\"u}ltas, M.
\newblock Removing background co-occurrences of transcription factor binding
  sites greatly improves the prediction of specific transcription factor
  cooperations.
\newblock {\em Front. Genet.} {\bf 2018}, {\em 9}, 189.

\bibitem[Hayes and Daetwyler(2019)]{hayes2019_1000Bull}
Hayes, B.J.; Daetwyler, H.D.
\newblock 1000 Bull Genomes project to map simple and complex genetic traits in
  cattle: Applications and outcomes.
\newblock {\em Annu. Rev. Anim. Biosci.} {\bf 2019}, {\em
  7},~89--102.

\bibitem[Schmitt \em{et~al.}(2010)Schmitt, A{\ss}mus, Bortfeldt, and
  Brockmann]{schmitt2010_candisnper}
Schmitt, A.O.; A{\ss}mus, J.; Bortfeldt, R.H.; Brockmann, G.A.
\newblock CandiSNPer: A web tool for the identification of candidate SNPs for
  causal variants.
\newblock {\em Bioinformatics} {\bf 2010}, {\em 26},~969--970.

\bibitem[Degtyareva \em{et~al.}(2021)Degtyareva, Antontseva, and
  Merkulova]{degtyareva2021_rSNP_review}
Degtyareva, A.O.; Antontseva, E.V.; Merkulova, T.I.
\newblock Regulatory SNPs: Altered Transcription Factor Binding Sites
  Implicated in Complex Traits and Diseases.
\newblock {\em Int. J. Mol. Sci.} {\bf 2021}, {\em
  22},~6454.

\bibitem[Rojano \em{et~al.}(2018)Rojano, Seoane, Ranea, and
  Perkins]{rojano2018_regulatory_variants_review}
Rojano, E.; Seoane, P.; Ranea, J.A.; Perkins, J.R.
\newblock {Regulatory variants: From detection to predicting impact}.
\newblock {\em Briefings Bioinform.} {\bf 2018}.

\bibitem[Goodswen \em{et~al.}(2010)Goodswen, Gondro, Watson-Haigh, and
  Kadarmideen]{goodswen2010_functsnp}
Goodswen, S.J.; Gondro, C.; Watson-Haigh, N.S.; Kadarmideen, H.N.
\newblock FunctSNP: an R package to link SNPs to functional knowledge and
  dbAutoMaker: A suite of Perl scripts to build SNP databases.
\newblock {\em BMC Bioinform.} {\bf 2010}, {\em 11},~311.

\bibitem[G{\"u}nther \em{et~al.}(2011)G{\"u}nther, Schmitt, Bortfeldt, Hinney,
  Hebebrand, and Brockmann]{gunther2011_armin_gwas_locations}
G{\"u}nther, T.; Schmitt, A.O.; Bortfeldt, R.H.; Hinney, A.; Hebebrand, J.;
  Brockmann, G.A.
\newblock Where in the genome are significant single nucleotide polymorphisms
  from genome-wide association studies located?
\newblock {\em Omics   J. Integr. Biol.} {\bf 2011}, {\em
  15},~507--512.

\bibitem[{Guo L., Wang J.}(2017)]{Guo2017_rsnpbase3.0}
{Guo, L.; Wang J.}
\newblock {rSNPBase 3.0: an updated database of SNP-related regulatory
  elements, element-gene pairs and SNP-based gene regulatory networks}.
\newblock {\em Nucleic Acids Res.} {\bf 2017}, {\em 46},~D1111--D1116.

\bibitem[{Zuo C., Shin S., Kele{\c{s}} S.}(2015)]{Zuo2015_atSNP}
{Zuo, C.; Shin, S.; Kele{\c{s}}, S.}
\newblock {atSNP: Transcription factor binding affinity testing for regulatory
  SNP detection}.
\newblock {\em Bioinformatics} {\bf 2015}, {\em 31},~3353--3355.

\bibitem[Macintyre \em{et~al.}(2010)Macintyre, Bailey, Haviv, and
  Kowalczyk]{macintyre2010_is-rsnp}
Macintyre, G.; Bailey, J.; Haviv, I.; Kowalczyk, A.
\newblock {is-rSNP: A novel technique for in silico regulatory SNP detection}.
\newblock {\em Bioinformatics} {\bf 2010}, {\em 26},~i524--i530.

\bibitem[Buroker(2014)]{buroker2014_vegfa_human_rSNP}
Buroker, N.E.
\newblock VEGFA rSNPs, transcriptional factor binding sites and human disease.
\newblock {\em  J. Physiol. Sci.} {\bf 2014}, {\em
  64},~73--76.

\bibitem[Fang \em{et~al.}(2012)Fang, Ahn, Wodziak, and
  Sibley]{fang2012_human_lactase}
Fang, L.; Ahn, J.K.; Wodziak, D.; Sibley, E.
\newblock The human lactase persistence-associated SNP- 13910* T enables in
  vivo functional persistence of lactase promoter--reporter transgene
  expression.
\newblock {\em Hum. Genet.} {\bf 2012}, {\em 131},~1153--1159.

\bibitem[De~Gobbi \em{et~al.}(2006)De~Gobbi, Viprakasit, Hughes, Fisher,
  Buckle, Ayyub, Gibbons, Vernimmen, Yoshinaga, De~Jong,
  et~al.]{de2006_human_rSNP_thalassemia}
De~Gobbi, M.; Viprakasit, V.; Hughes, J.R.; Fisher, C.; Buckle, V.J.; Ayyub,
  H.; Gibbons, R.J.; Vernimmen, D.; Yoshinaga, Y.; De~Jong, P.; et al.
\newblock A regulatory SNP causes a human genetic disease by creating a new
  transcriptional promoter.
\newblock {\em Science} {\bf 2006}, {\em 312},~1215--1217.

\bibitem[Grant \em{et~al.}(1996)Grant, Reid, Blake, Herd, Fogelman, and
  Ralston]{grant1996_human_rSNP_boneDensity}
Grant, S.F.; Reid, D.M.; Blake, G.; Herd, R.; Fogelman, I.; Ralston, S.H.
\newblock Reduced bone density and osteoporosis associated with a polymorphic
  Sp1 binding site in the collagen type I $\alpha$ 1 gene.
\newblock {\em Nat. Genet.} {\bf 1996}, {\em 14},~203.

\bibitem[Littlejohn \em{et~al.}(2016)Littlejohn, Tiplady, Fink, Lehnert,
  Lopdell, Johnson, Couldrey, Keehan, Sherlock, Harland,
  et~al.]{littlejohn2016_eQTL_rSNP_cattle}
Littlejohn, M.D.; Tiplady, K.; Fink, T.A.; Lehnert, K.; Lopdell, T.; Johnson,
  T.; Couldrey, C.; Keehan, M.; Sherlock, R.G.; Harland, C.; et al.
\newblock Sequence-based association analysis reveals an MGST1 eQTL with
  pleiotropic effects on bovine milk composition.
\newblock {\em Sci. Rep.} {\bf 2016}, {\em 6},~1--14.

\bibitem[Muhaghegh-Dolatabady(2014)]{muhaghegh2014_SNPs_in_IL8}
Muhaghegh-Dolatabady, M.
\newblock {Single Nucleotide Polymorphism in the Promoter Region of Bovine
  Interleukin 8 Gene and its Association with Milk Production Traits and
  Somatic Cell Score of Holstein Cattle in Iran}.
\newblock {\em Iran. J. Biotechnol.} {\bf 2014}, {\em 12},~36--41.

\bibitem[Matsumoto \em{et~al.}(2014)Matsumoto, Nogi, Tabuchi, Oyama, Mannen,
  and Sasazaki]{matsumoto2014_snps_in_promoter_of_FADS2_FABP4}
Matsumoto, H.; Nogi, T.; Tabuchi, I.; Oyama, K.; Mannen, H.; Sasazaki, S.
\newblock {The SNPs in the promoter regions of the bovine FADS2 and FABP4 genes
  are associated with beef quality traits}.
\newblock {\em Livest. Sci.} {\bf 2014}, {\em 163},~34--40.

\bibitem[Alexandre \em{et~al.}(2014)Alexandre, Gomes, Santana, Silva, Leme,
  Mudadu, Regitano, Meirelles, Ferraz, and
  Fukumasu]{alexandre2014_SNPs_in_NR1I3_cattle}
Alexandre, P.A.; Gomes, R.C.; Santana, M.H.; Silva, S.L.; Leme, P.R.; Mudadu,
  M.A.; Regitano, L.C.; Meirelles, F.V.; Ferraz, J.B.; Fukumasu, H.
\newblock {Bovine NR1I3 gene polymorphisms and its association with feed
  efficiency traits in Nellore cattle}.
\newblock {\em Meta Gene} {\bf 2014}, {\em 2},~206--217.

\bibitem[K{\"u}hn \em{et~al.}(2004)K{\"u}hn, Thaller, Winter, Bininda-Emonds,
  Kaupe, Erhardt, Bennewitz, Schwerin, and Fries]{kuhn2004_SNP_in_DGAT1_prom}
K{\"u}hn, C.; Thaller, G.; Winter, A.; Bininda-Emonds, O.R.; Kaupe, B.;
  Erhardt, G.; Bennewitz, J.; Schwerin, M.; Fries, R.
\newblock {Evidence for multiple alleles at the DGAT1 locus better explains a
  quantitative trait locus with major effect on milk fat content in cattle}.
\newblock {\em Genetics} {\bf 2004}, {\em 167},~1873--1881.

\bibitem[Ordovas \em{et~al.}(2008)Ordovas, Roy, Pamp{\'\i}n, Zaragoza, Osta,
  Rodriguez-Rey, and Rodellar]{ordovas2008_milk_fat_FASN}
Ordovas, L.; Roy, R.; Pamp{\'\i}n, S.; Zaragoza, P.; Osta, R.; Rodriguez-Rey,
  J.C.; Rodellar, C.
\newblock {The g. 763G> C SNP of the bovine FASN gene affects its promoter
  activity via Sp-mediated regulation: implications for the bovine lactating
  mammary gland}.
\newblock {\em Physiol. Genom.} {\bf 2008}, {\em 34},~144--148.

\bibitem[Lum \em{et~al.}(1997)Lum, Dov{\v{c}}, and
  Medrano]{lum1997_lactoglobulin}
Lum, L.S.; Dov{\v{c}}, P.; Medrano, J.F.
\newblock {Polymorphisms of bovine $\beta$-lactoglobulin promoter and
  differences in the binding affinity of activator protein-2 transcription
  factor}.
\newblock {\em J. Dairy Sci.} {\bf 1997}, {\em 80},~1389--1397.

\bibitem[Ballester \em{et~al.}(2016)Ballester, Revilla, Puig-Oliveras,
  Marchesi, Castello, Corominas, Fernandez, and
  Folch]{ballester2016_pig_rsnp_APOA2}
Ballester, M.; Revilla, M.; Puig-Oliveras, A.; Marchesi, J.; Castello, A.;
  Corominas, J.; Fernandez, A.; Folch, J.
\newblock {Analysis of the porcine APOA 2 gene expression in liver,
  polymorphism identification and association with fatty acid composition
  traits}.
\newblock {\em Anim. Genet.} {\bf 2016}, {\em 47},~552--559.

\bibitem[Ryan \em{et~al.}(2012)Ryan, Hamill, O’Halloran, Davey, McBryan,
  Mullen, McGee, Gispert, Southwood, and Sweeney]{ryan2012_pig_snp_PRKAG3}
Ryan, M.T.; Hamill, R.M.; O’Halloran, A.M.; Davey, G.C.; McBryan, J.; Mullen,
  A.M.; McGee, C.; Gispert, M.; Southwood, O.I.; Sweeney, T.
\newblock {SNP variation in the promoter of the PRKAG3 gene and association
  with meat quality traits in pig}.
\newblock {\em BMC Genet.} {\bf 2012}, {\em 13},~66.

\bibitem[Wyszy{\'n}ska-Koko \em{et~al.}(2006)Wyszy{\'n}ska-Koko, Pierzcha{\l}a,
  Flisikowski, Kamyczek, R{\'o}{\.z}ycki, and
  Kury{\l}]{wyszynska2006_pig_rsnp_MYF6}
Wyszy{\'n}ska-Koko, J.; Pierzcha{\l}a, M.; Flisikowski, K.; Kamyczek, M.;
  R{\'o}{\.z}ycki, M.; Kury{\l}, J.
\newblock {Polymorphisms in coding and regulatory regions of the porcine MYF6
  and MYOG genes and expression of the MYF6 gene in m. longissimus dorsi versus
  productive traits in pigs}.
\newblock {\em J. Appl. Genet.} {\bf 2006}, {\em 47},~131--138.

\bibitem[Barkova \em{et~al.}(2013)Barkova, Sazanova, Fomichev, Malewski,
  Parada, Kawka, Jaszczak, Sazanov, et~al.]{barkova2013_chicken_rSNP_eggshell}
Barkova, O.Y.; Sazanova, K.A.; Fomichev, K.A.; Malewski, T.; Parada, R.; Kawka,
  M.; Jaszczak, K.; Sazanov, A.A.; et al.
\newblock Associations of new rSNPs with eggshell thickness in Rhode Island
  layers.
\newblock {\em Anim. Sci. Pap. Rep.} {\bf 2013}, {\em
  31},~165--172.

\bibitem[Cui \em{et~al.}(2006)Cui, Du, Liang, Deng, Li, and
  Zhang]{cui2006_chicken_rSNP_PRL}
Cui, J.X.; Du, H.L.; Liang, Y.; Deng, X.M.; Li, N.; Zhang, X.Q.
\newblock Association of polymorphisms in the promoter region of chicken
  prolactin with egg production.
\newblock {\em Poult. Sci.} {\bf 2006}, {\em 85},~26--31.

\bibitem[Liang \em{et~al.}(2006)Liang, Cui, Yang, Leung, and
  Zhang]{liang2006_chicken_prolactin_rSNPs}
Liang, Y.; Cui, J.; Yang, G.; Leung, F.C.; Zhang, X.
\newblock {Polymorphisms of 5' flanking region of chicken prolactin gene}.
\newblock {\em Domest. Anim. Endocrinol.} {\bf 2006}, {\em 30},~1--16.

\bibitem[{Coetzee S.G., Coetzee G.A., Hazelett
  D.J.}(2015)]{Coetzee2015_motifbreakr}
{Coetzee S.G., Coetzee G.A., Hazelett D.J.}.
\newblock {motifbreakR: an R/Bioconductor package for predicting variant
  effects at transcription factor binding sites}.
\newblock {\em Bioinformatics} {\bf 2015}, {\em 31},~3847--3849.

\bibitem[{Pag{\`e}s H.}(2016)]{Pages2016_Rpackage_BSgenome}
{Pag{\`e}s, H.}
\newblock {BSgenome: Infrastructure for Biostrings-based genome data packages
  and support for efficient SNP representation}.
\newblock {\em R Package} {\bf 2016}, {\em 1},~10--18129.%\hl{.} %Please add the page number and volume number. % done 


\bibitem[{McLaren W., Gil L., Hunt S.E., Riat H.S., Ritchie G.RS., Thormann A.,
  Flicek P., Cunningham F.}(2016)]{McLaren2016_ensembl_vep}
{McLaren, W.; Gil, L.; Hunt, S.E.; Riat, H.S.; Ritchie, G.R.S.; Thormann, A.; Flicek, P.; Cunningham, F.}
\newblock {The ensembl variant effect predictor}.
\newblock {\em Genome Biol.} {\bf 2016}, {\em 17},~122.

\bibitem[Klees \em{et~al.}(2021)Klees, Lange, Bertram, Rajavel, Schl{\"u}ter,
  Lu, Schmitt, and G{\"u}ltas]{klees2021_in_silico}
Klees, S.; Lange, T.M.; Bertram, H.; Rajavel, A.; Schl{\"u}ter, J.S.; Lu, K.;
  Schmitt, A.O.; G{\"u}ltas, M.
\newblock In Silico Identification of the Complex Interplay between Regulatory
  SNPs, Transcription Factors, and Their Related Genes in Brassica napus L.
  Using Multi-Omics Data.
\newblock {\em Int. J. Mol. Sci.} {\bf 2021}, {\em
  22},~789.

\bibitem[Heinrich \em{et~al.}(2020)Heinrich, Wutke, Das, Kamp, G{\"u}ltas,
  Link, and Schmitt]{heinrich2020identification}
Heinrich, F.; Wutke, M.; Das, P.P.; Kamp, M.; G{\"u}ltas, M.; Link, W.;
  Schmitt, A.O.
\newblock Identification of regulatory SNPs associated with vicine and
  convicine content of Vicia faba based on genotyping by sequencing data using
  deep learning.
\newblock {\em Genes} {\bf 2020}, {\em 11},~614.

\bibitem[Martin \em{et~al.}(2019)Martin, Zhao, Afek, Mielko, and
  Gord{\^a}n]{Martin2019_QBiC-Pred}
Martin, V.; Zhao, J.; Afek, A.; Mielko, Z.; Gord{\^a}n, R.
\newblock QBiC-Pred: Quantitative predictions of transcription factor binding
  changes due to sequence variants.
\newblock {\em Nucleic Acids Res.} {\bf 2019}, {\em 47(W1)},~W127--W135. %\hl{.} %done

\bibitem[Shin \em{et~al.}(2018)Shin, Hudson, Harrison, Craven, and
  Kele{\c{s}}]{Shin2018_atsnp-search}
Shin, S.; Hudson, R.; Harrison, C.; Craven, M.; Kele{\c{s}}, S.
\newblock {atSNP Search: A web resource for statistically evaluating influence
  of human genetic variation on transcription factor binding}.
\newblock {\em Bioinformatics} {\bf 2018}, {\em 35(15)},~2657-2659. %\hl{.} %done

\bibitem[{Amlie-Wolf A., Tang M., Mlynarski E.E., Kuksa P.P., Valladares O.,
  Katanic Z., Tsuang D., Brown C.D., Schellenberg G.D., Wang
  L.-S.}(2018)]{Amlie-Wolf2018_INFERNO}
{Amlie-Wolf, A.; Tang, M.; Mlynarski, E.E.; Kuksa, P.P.; Valladares, O.; Katanic, Z.;  Tsuang, D.; Brown, C.D.; Schellenberg, G.D.; Wang, L.-S.}.
\newblock {INFERNO: Inferring the molecular mechanisms of noncoding genetic
  variants}.
\newblock {\em Nucleic Acids Res.} {\bf 2018}, {\em 46},~8740--8753.

\bibitem[Guo \em{et~al.}(2013)Guo, Du, Chang, Zhang, and
  Wang]{guo2013_rsnpbase}
Guo, L.; Du, Y.; Chang, S.; Zhang, K.; Wang, J.
\newblock {rSNPBase: A database for curated regulatory SNPs}.
\newblock {\em Nucleic Acids Res.} {\bf 2013}, {\em 42},~D1033--D1039.

\bibitem[{Kumar S., Ambrosini G., Bucher P.}(2016)]{Kumar2016_snp2tfbs}
{Kumar, S.; Ambrosini, G.; Bucher, P.}
\newblock {SNP2TFBS-a database of regulatory SNPs affecting predicted
  transcription factor binding site affinity}.
\newblock {\em Nucleic Acids Res.} {\bf 2016}, {\em 45},~D139--D144.

\bibitem[{Wingender E.}(2008)]{Wingender2008_Transfac}
{Wingender, E.}
\newblock {The TRANSFAC project as an example of framework technology that
  supports the analysis of genomic regulation}.
\newblock {\em Briefings Bioinform.} {\bf 2008}, {\em 9},~326--332.

\bibitem[Yates \em{et~al.}(2020)Yates, Achuthan, Akanni, Allen, Allen,
  Alvarez-Jarreta, Amode, Armean, Azov, Bennett, et~al.]{yates2020_ensembl}
Yates, A.D.; Achuthan, P.; Akanni, W.; Allen, J.; Allen, J.; Alvarez-Jarreta,
  J.; Amode, M.R.; Armean, I.M.; Azov, A.G.; Bennett, R.; et al.
\newblock Ensembl 2020.
\newblock {\em Nucleic Acids Res.} {\bf 2020}, {\em 48},~D682--D688.

\bibitem[Ryan \em{et~al.}(2014)Ryan, Morris, Porteous, Taylor, and
  Evans]{ryan2014_SuRFR}
Ryan, N.M.; Morris, S.W.; Porteous, D.J.; Taylor, M.S.; Evans, K.L.
\newblock {SuRFing the genomics wave: An R package for prioritising SNPs by
  functionality}.
\newblock {\em Genome Med.} {\bf 2014}, {\em 6},~79.

\bibitem[{Fu Y., Liu Z., Lou S., Bedford J., Mu X.J., Yip K.Y., Khurana E.,
  Gerstein M.}(2014)]{Fu2014_funseq2}
{Fu, Y.; Liu, Z.; Lou, S.; Bedford, J.; Mu, X.J.; Yip, K.Y.; Khurana, E.; Gerstein,  M.}
\newblock FunSeq2: A framework for prioritizing noncoding regulatory variants
  in cancer.
\newblock {\em Genome Biol.} {\bf 2014}, {\em 15},~480.

\bibitem[Riva(2012)]{riva2012_rSNP-MAPPER}
Riva, A.
\newblock {Large-scale computational identification of regulatory SNPs with
  rSNP-MAPPER}.
\newblock  \emph{Bmc Genom. Biomed Cent.}   \textbf{2012}, \emph{13}, S7.

\bibitem[Kwon \em{et~al.}(2012)Kwon, Arenillas, Hunt, and
  Wasserman]{kwon2012_opossum3}
Kwon, A.T.; Arenillas, D.J.; Hunt, R.W.; Wasserman, W.W.
\newblock {oPOSSUM-3: Advanced analysis of regulatory motif over-representation
  across genes or ChIP-Seq datasets}.
\newblock {\em G3 Genes Genomes Genet.} {\bf 2012}, {\em 2},~987--1002.

\bibitem[{Coetzee S.G., Rhie S.K., Berman B.P., Coetzee G.A., Noushmehr
  H.}(2012)]{Coetzee2012_funcisnp}
{Coetzee, S.G.; Rhie, S.K.; Berman, B.P.; Coetzee, G.A.; Noushmehr, H.}.
\newblock {FunciSNP: An R/bioconductor tool integrating functional non-coding
  data sets with genetic association studies to identify candidate regulatory
  SNPs}.
\newblock {\em Nucleic Acids Res.} {\bf 2012}, {\em 40},~e139--e139.

\bibitem[Ho~Sui \em{et~al.}(2005)Ho~Sui, Mortimer, Arenillas, Brumm, Walsh,
  Kennedy, and Wasserman]{ho2005_opossum}
Ho~Sui, S.J.; Mortimer, J.R.; Arenillas, D.J.; Brumm, J.; Walsh, C.J.; Kennedy,  B.P.; Wasserman, W.W.
\newblock {oPOSSUM: identification of over-represented transcription factor
  binding sites in co-expressed genes}.
\newblock {\em Nucleic Acids Res.} {\bf 2005}, {\em 33},~3154--3164.

\bibitem[{Stepanova M., Tiazhelova T., Skoblov M., Baranova
  A}(2005)]{stepanova2005_comparative}
{Stepanova, M.; Tiazhelova, T.; Skoblov, M.; Baranova, A.}
\newblock {A comparative analysis of relative occurrence of transcription
  factor binding sites in vertebrate genomes and gene promoter areas}.
\newblock {\em Bioinformatics} {\bf 2005}, {\em 21},~1789--1796.

\bibitem[Dowle \em{et~al.}(2019)Dowle, Srinivasan, Gorecki, Chirico, Stetsenko,
  Short, Lianoglou, Antonyan, Bonsch, Parsonage,
  et~al.]{dowle2019_package_data_table}
Dowle, M.; Srinivasan, A.; Gorecki, J.; Chirico, M.; Stetsenko, P.; Short, T.;
  Lianoglou, S.; Antonyan, E.; Bonsch, M.; Parsonage, H.; et al.
\newblock Package ‘data. table’.
\newblock {\em Ext. Data. Fram.} {\bf 2019} {\em 1(8)}. %\hl{.} % no page available

\bibitem[{Xu Z., Taylor J.A.}(2009)]{Xu2009_SNPinfo}
{Xu, Z.; Taylor, J.A.}
\newblock {{SNPinfo: Integrating GWAS and candidate gene information into
  functional SNP selection for genetic association studies}}.
\newblock {\em Nucleic Acids Res.} {\bf 2009}, {\em 37},~W600--W605.

\bibitem[{Kel A.E.*, Gößling E., Cheremushkin E., Kel-Margoulis O.V.,
  Wingender E.}(2003)]{Kel2003_match}
{Kel, A.E.; Gößling, E.; Cheremushkin, E.; Kel-Margoulis, O.V.; Wingender, E.}
\newblock {MATCH}: A tool for searching transcription factor binding sites in
  DNA sequences.
\newblock {\em Nucleic Acids Res.} {\bf 2003}, {\em 31},~3576--3579.

\bibitem[DuBois(2008)]{dubois2008mysql}
DuBois, P.
\newblock { MySQL}; Pearson Education,  2008.

\bibitem[Triska \em{et~al.}(2017)Triska, Solovyev, Baranova, Kel, and
  Tatarinova]{triska2017_promoter_prediction}
Triska, M.; Solovyev, V.; Baranova, A.; Kel, A.; Tatarinova, T.V.
\newblock {Nucleotide patterns aiding in prediction of eukaryotic promoters}.
\newblock {\em PLoS ONE} {\bf 2017}, {\em 12},~e0187243.

\bibitem[Wickham(2016)]{Rpackage_ggplot2}
Wickham, H.
\newblock {\em ggplot2: Elegant Graphics for Data Analysis}; Springer:  New York,  NY, USA, 2016.

\bibitem[Gambra \em{et~al.}(2013)Gambra, Pe{\~n}agaricano, Kropp, Khateeb,
  Weigel, Lucey, and Khatib]{gambra2013_LGB_rs41255679}
Gambra, R.; Pe{\~n}agaricano, F.; Kropp, J.; Khateeb, K.; Weigel, K.; Lucey,
  J.; Khatib, H.
\newblock Genomic architecture of bovine $\kappa$-casein and
  $\beta$-lactoglobulin.
\newblock {\em J. Dairy Sci.} {\bf 2013}, {\em 96},~5333--5343.

\bibitem[Schopen \em{et~al.}(2011)Schopen, Visker, Koks, Mullaart,
  Van~Arendonk, and Bovenhuis]{schopen2011_LGB}
Schopen, G.; Visker, M.; Koks, P.; Mullaart, E.; Van~Arendonk, J.; Bovenhuis,
  H.
\newblock Whole-genome association study for milk protein composition in dairy
  cattle.
\newblock {\em J. Dairy Sci.} {\bf 2011}, {\em 94},~3148--3158.

\bibitem[Kuss \em{et~al.}(2003)Kuss, Gogol, and
  Geldermann]{kuss2003_lactoglobulin}
Kuss, A.; Gogol, J.; Geldermann, H.
\newblock Associations of a polymorphic AP-2 binding site in the 5'-flanking
  region of the bovine $\beta$-lactoglobulin gene with milk proteins.
\newblock {\em J. Dairy Sci.} {\bf 2003}, {\em 86},~2213--2218.

\bibitem[Heinemeyer \em{et~al.}(1998)Heinemeyer, Wingender, Reuter, Hermjakob,
  Kel, Kel, Ignatieva, Ananko, Podkolodnaya, Kolpakov,
  et~al.]{heinemeyer1998_TFSEARCH}
Heinemeyer, T.; Wingender, E.; Reuter, I.; Hermjakob, H.; Kel, A.E.; Kel, O.;
  Ignatieva, E.V.; Ananko, E.A.; Podkolodnaya, O.A.; Kolpakov, F.; et al.
\newblock Databases on transcriptional regulation: TRANSFAC, TRRD and COMPEL.
\newblock {\em Nucleic Acids Res.} {\bf 1998}, {\em 26},~362--367.

\bibitem[Nelson \em{et~al.}(1988)Nelson, Albert, Elsholtz, Lu, and
  Rosenfeld]{nelson1988_PIT1_PRL}
Nelson, C.; Albert, V.R.; Elsholtz, H.P.; Lu, L.; Rosenfeld, M.G.
\newblock Activation of cell-specific expression of rat growth hormone and
  prolactin genes by a common transcription factor.
\newblock {\em Science} {\bf 1988}, {\em 239},~1400--1405.

\bibitem[Meckbach \em{et~al.}(2015)Meckbach, Tacke, Hua, Waack, Wingender, and
  G{\"u}ltas]{Meckbach2015_PC-TraFF}
Meckbach, C.; Tacke, R.; Hua, X.; Waack, S.; Wingender, E.; G{\"u}ltas, M.
\newblock PC-TraFF: Identification of potentially collaborating transcription
  factors using pointwise mutual information.
\newblock {\em BMC Bioinform.} {\bf 2015}, {\em 16},~400.

\bibitem[Hughes(2011)]{hughes2011_handbook_of_TFs}
Hughes, T.R.
\newblock {\em {A Handbook of Transcription Factors}};  Springer: Dordrecht, Netherlands, %\hl{Berlin/Heidelberg, Germany,} %newly added information, please confirm % not confirmed 
  2011; Volume~52.

\end{thebibliography}

%=====================================
% References, variant B: internal bibliography
%=====================================
% \begin{thebibliography}{999}
% % Reference 1
% \bibitem[Author1(year)]{ref-journal}
% Author~1, T. The title of the cited article. {\em Journal Abbreviation} {\bf 2008}, {\em 10}, 142--149.
% % Reference 2
% \bibitem[Author2(year)]{ref-book1}
% Author~2, L. The title of the cited contribution. In {\em The Book Title}; Editor1, F., Editor2, A., Eds.; Publishing House: City, Country, 2007; pp. 32--58.
% % Reference 3
% \bibitem[Author3(year)]{ref-book2}
% Author 1, A.; Author 2, B. \textit{Book Title}, 3rd ed.; Publisher: Publisher Location, Country, 2008; pp. 154--196.
% % Reference 4
% \bibitem[Author4(year)]{ref-unpublish}
% Author 1, A.B.; Author 2, C. Title of Unpublished Work. \textit{Abbreviated Journal Name} stage of publication (under review; accepted; in~press).
% % Reference 5
% \bibitem[Author5(year)]{ref-communication}
% Author 1, A.B. (University, City, State, Country); Author 2, C. (Institute, City, State, Country). Personal communication, 2012.
% % Reference 6
% \bibitem[Author6(year)]{ref-proceeding}
% Author 1, A.B.; Author 2, C.D.; Author 3, E.F. Title of Presentation. In Title of the Collected Work (if available), Proceedings of the Name of the Conference, Location of Conference, Country, Date of Conference; Editor 1, Editor 2, Eds. (if available); Publisher: City, Country, Year (if available); Abstract Number (optional), Pagination (optional).
% % Reference 7
% \bibitem[Author7(year)]{ref-thesis}
% Author 1, A.B. Title of Thesis. Level of Thesis, Degree-Granting University, Location of University, Date of Completion.
% % Reference 8
% \bibitem[Author8(year)]{ref-url}
% Title of Site. Available online: URL (accessed on Day Month Year).
% \end{thebibliography}

% If authors have biography, please use the format below
% \section*{Short Biography of Authors}
% \bio
% {\raisebox{-0.35cm}{\includegraphics[width=3.5cm,height=5.3cm,clip,keepaspectratio]{Definitions/author1.pdf}}}
% {\textbf{Firstname Lastname} Biography of first author}

% \bio
% {\raisebox{-0.35cm}{\includegraphics[width=3.5cm,height=5.3cm,clip,keepaspectratio]{Definitions/author2.jpg}}}
% {\textbf{Firstname Lastname} Biography of second author}

% The following MDPI journals use author-date citation: Arts, Econometrics, Economies, Genealogy, Humanities, IJFS, JRFM, Laws, Religions, Risks, Social Sciences. For those journals, please follow the formatting guidelines on http://www.mdpi.com/authors/references
% To cite two works by the same author: \citeauthor{ref-journal-1a} (\citeyear{ref-journal-1a}, \citeyear{ref-journal-1b}). This produces: Whittaker (1967, 1975)
% To cite two works by the same author with specific pages: \citeauthor{ref-journal-3a} (\citeyear{ref-journal-3a}, p. 328; \citeyear{ref-journal-3b}, p.475). This produces: Wong (1999, p. 328; 2000, p. 475)

%%%%%%%%%%%%%%%%%%%%%%%%%%%%%%%%%%%%%%%%%%
%% for journal Sci
%\reviewreports{\\
%Reviewer 1 comments and authors’ response\\
%Reviewer 2 comments and authors’ response\\
%Reviewer 3 comments and authors’ response
%}
%%%%%%%%%%%%%%%%%%%%%%%%%%%%%%%%%%%%%%%%%%

%\input{suppl_table_rSNP_tools_and_DBs}

%\end{onehalfspace}
\end{document}
